# Supplementary material for: Fine-Mapping of the Human Blood Plasma N-Glycome onto Its Proteome
Source: Metabolites. 2019 Jun 26;9(7):122. doi: 10.3390/metabo9070122 (PMC6681129; doi:10.3390/metabo9070122)
Supplement: Supplementary file 1 [file metabolites-09-00122-s001.zip]

Archive with 1 entries (1 files):
- metabolites-505631-supplementary.xlsx
