# Supplementary material for: Fine-Mapping of the Human Blood Plasma N-Glycome onto Its Proteome
Source: Metabolites. 2019 Jun 26;9(7):122. doi: 10.3390/metabo9070122 (PMC6681129; doi:10.3390/metabo9070122)
Supplement: Supplementary file 1 [file metabolites-09-00122-s001.zip › metabolites-505631-supplementary.xlsx]

## Sheet: Legend
	Supplementary Material to
	Suhre et al., Fine-mapping of the human blood plasma N-glycome onto its proteome
	Supplementary Table 1: Plasma Protein Annotations
	Column Header	Description
	i	Sort order
	Protein EntrezGeneSymbol	Genesymbol of the Entrez database
	Protein SeqId	SomaLogic aptamer sequence identifier
	Target	SomaLogic aptamer target annotation
	Protein name	SomaLogic aptamer target full name
	UniProt	Uniprot ID(s), if the aptamer targets a complex multiple identifier can occur
	Protein ID	SomaLogic protein identifier
	Supplementary Table 2: Plasma Glycan Annotations
	Column Header	Description
	Glycan class	Glycan class
	Glycan ID	Glycan identifier (PGP1 thru PGP113)
	Glycan trait	Glycan trait (GP1 thru GP36 are primary UPLC traits = percentage of total plasma glycans)
	Glycan description	Glycan trait description
	Glycan formula	Formula used to compute glycan trait
	Supplementary Table 3: Protein-Glycan Associations (limited to Bonferroni significant associations in QMDiab)
	Column Header	Description
	Glycan ID	Glycan identifier (PGP1 thru PGP113)
	Protein ID	SomaLogic protein identifier
	Protein name	SomaLogic aptamer target full name
	Glycan trait	Glycan trait (GP1 thru GP36 are primary UPLC traits = percentage of total plasma glycans)
	P-value QMDiab	P-value for linear model lm(glycan ~ protein) in QMDiab
	P-value TwinsUK	P-value for linear model lm(glycan ~ protein) in TwinsUK
	Beta QMDiab	Estimate of the trend of the linear model lm(glycan ~ protein) in QMDiab (=correlation coefficient)
	Beta TwinsUK	Estimate of the trend of the linear model lm(glycan ~ protein) in TwinsUK (=correlation coefficient)
	R2 QMDiab	Variance explained by protein in the linear model lm(glycan ~ protein) in QMDiab
	R2 TwinsUK	Variance explained by protein in the linear model lm(glycan ~ protein) in TwinsUK
	Same trend	TRUE if the trend is concordant in QMDiab and TwinsUK
	Nominal in QMDiab and same trend	TRUE if the trend is concordant in QMDiab and TwinsUK and P-value TwinsUK < 0.05
	Protein SeqId	SomaLogic aptamer sequence identifier
	Protein EntrezGeneSymbol	Genesymbol of the Entrez database
	Glycan description	Glycan trait description
	Glycan class	Glycan class
	Glycan formula	Formula used to compute glycan trait
	Supplementary Table 4: Protein-Glycan R2 matrix (Bonferroni significant in QMDiab, nominal in TwinsUK, and concordant trend)
	The sign of indicates the directinonality of the protein-glycan association (blue: positive correlation, red: anti-correlation)
	Column Header	Description
	Protein ID	SomaLogic protein identifier
	SeqID	SomaLogic aptamer sequence identifier
	Gene Name	SomaLogic aptamer target full name
	Glycan ID	Glycan identifier (PGP1 thru PGP113)
	Glycan Class	Glycan class
	Trait	Glycan trait (GP1 thru GP36 are primary UPLC traits = percentage of total plasma glycans)
	Description	Glycan trait description
	Formula	Formula used to compute glycan trait
	Supplementary Table 5: Protein-Glycan R2 matrix (transposed version of Supplementary Table 4)
	see legend to Supplementary Table 4
	Supplementary Table 6: CRP replication
	Column Header	Description
	Glycan ID	Glycan identifier (PGP1 thru PGP113)
	Glycan trait	Glycan trait (GP1 thru GP36 are primary UPLC traits = percentage of total plasma glycans)
	Glycan description	Glycan trait description
	P-value TwinsUK	P-value for linear model lm(glycan ~ CRP) in TwinsUK
	P-value QMDiab	P-value for linear model lm(glycan ~ CRP) in QMDiab
	Beta TwinsUK	Estimate of the trend of the linear model lm(glycan ~ CRP) in TwinsUK
	Beta QMDiab	Estimate of the trend of the linear model lm(glycan ~ CRP) in QMDiab
	Rank TwinsUK	Rank (sorted by increasing p-value) in TwinsUK
	Rank QMDiab	Rank (sorted by increasing p-value) in QMDiab
	Replication on Soma in TwinsUK	'x' indicates CRP(Soma) trend is concordant in QMDiab and TwinsUK and P-value TwinsUK < 0.05

## Sheet: ST1 - Protein Annotations
i	Protein EntrezGeneSymbol	Protein SeqId	Target	Protein name	UniProt	Protein ID
1	C4A C4B	2182-54_1	C4b	Complement C4b	P0C0L4 P0C0L5	SL000318
2	F11	2190-55_1	Coagulation Factor XI	Coagulation Factor XI	P03951	SL002662
3	CCL27	2192-63_10	CTACK	C-C motif chemokine 27	Q9Y4X3	SL003168
4	COL18A1	2201-17_6	Endostatin	Endostatin	P39060	SL000403
5	TIMP1	2211-9_6	TIMP-1	Metalloproteinase inhibitor 1	P01033	SL000591
6	PLAT	2212-69_1	tPA	Tissue-type plasminogen activator	P00750	SL000053
7	PROK1	2247-20_11	EG-VEGF	Prokineticin-1	P58294	SL004332
8	TIMP2	2278-61_4	TIMP-2	Metalloproteinase inhibitor 2	P16035	SL000592
9	TGFB1	2333-72_1	TGF-b1	Transforming growth factor beta-1	P01137	SL000584
10	FLT4	2358-19_2	VEGF sR3	Vascular endothelial growth factor receptor 3	P35916	SL003322
11	C5	2381-52_4	C5	Complement C5	P01031	SL000319
12	APOE	2418-55_9	Apo E	Apolipoprotein E	P02649	SL000276
13	BDNF	2421-7_3	BDNF	Brain-derived neurotrophic factor	P23560	SL003951
14	FGFR1	2424-69_4	bFGF-R	Fibroblast growth factor receptor 1	P11362	SL003060
15	C8A C8B C8G	2429-27_4	C8	Complement component C8	P07357,P07358,P07360	SL000324
16	CTSG	2431-17_3	Cathepsin G	Cathepsin G	P08311	SL000345
17	CXCL16	2436-49_4	CXCL16, soluble	C-X-C motif chemokine 16	Q9H2A7	SL004016
18	FGF10	2441-2_4	FGF-10	Fibroblast growth factor 10	O15520	SL004333
19	FGF8	2443-10_4	FGF-8B	Fibroblast growth factor 8 isoform B	P55075	SL004342
20	PLA2G2E	2447-7_4	GIIE	Group IIE secretory phospholipase A2	Q9NZK7	SL004066
21	PLA2G5	2449-1_4	GV	Calcium-dependent phospholipase A2	P39877	SL004182
22	IL12A IL12B	2455-17_4	IL-12	Interleukin-12	P29459, P29460	SL001716
23	CCL20	2468-62_3	MIP-3a	C-C motif chemokine 20	P78556	SL000133
24	APCS	2474-54_5	SAP	Serum amyloid P-component	P02743	SL000573
25	KIT	2475-1_3	SCF sR	Mast/stem cell growth factor receptor Kit	P10721	SL004010
26	TIMP3	2480-58_3	TIMP-3	Metalloproteinase inhibitor 3	P35625	SL003043
27	TNFSF12	2484-49_3	TWEAK	Tumor necrosis factor ligand superfamily member 12	O43508	SL004365
28	ANGPT4	2500-2_3	Angiopoietin-4	Angiopoietin-4	Q9Y264	SL004643
29	CDH1	2501-51_3	Cadherin E	Cadherin-1	P12830	SL000055
30	GFRA3	2505-49_3	GFRa-3	GDNF family receptor alpha-3	O60609	SL004144
31	EFNB3	2514-65_3	Ephrin-B3	Ephrin-B3	Q15768	SL004142
32	GFRA2	2515-14_3	GFRa-2	GDNF family receptor alpha-2	O00451	SL004143
33	CCL21	2516-57_3	6Ckine	C-C motif chemokine 21	O00585	SL003193
34	CCL5	2523-31_3	RANTES	C-C motif chemokine 5	P13501	SL000563
35	HMGB1	2524-56_3	HMG-1	High mobility group protein B1	P09429	SL003280
36	TNFRSF11B	2526-53_3	OPG	Tumor necrosis factor receptor superfamily member 11B	O00300	SL002539
37	POMC	2558-51_3	b-Endorphin	Beta-endorphin	P01189	SL000300
38	CFI	2567-5_6	Factor I	Complement factor I	P05156	SL003328
39	IGFBP2	2570-72_5	IGFBP-2	Insulin-like growth factor-binding protein 2	P18065	SL000466
40	IGFBP3	2571-12_3	IGFBP-3	Insulin-like growth factor-binding protein 3	P17936	SL000045
41	LEP	2575-5_5	Leptin	Leptin	P41159	SL000498
42	CCL2	2578-67_2	MCP-1	C-C motif chemokine 2	P13500	SL000038
43	MMP9	2579-17_5	MMP-9	Matrix metalloproteinase-9	P14780	SL000527
44	MPO	2580-83_2	Myeloperoxidase	Myeloperoxidase	P05164	SL001796
45	PRL	2585-2_5	PRL	Prolactin	P01236	SL000546
46	ROR1	2590-69_4	ROR1	Tyrosine-protein kinase transmembrane receptor ROR1	Q01973	SL006114
47	VEGFA	2597-8_3	VEGF	Vascular endothelial growth factor A	P15692	SL000002
48	TNFRSF9	2598-9_3	4-1BB	Tumor necrosis factor receptor superfamily member 9	Q07011	SL004126
49	TNFSF9	2599-51_2	4-1BB ligand	Tumor necrosis factor ligand superfamily member 9	P41273	SL003735
50	ANGPT2	2602-2_2	Angiopoietin-2	Angiopoietin-2	O15123	SL001996
51	CD80	2603-61_2	B7	T-lymphocyte activation antigen CD80	P33681	SL003738
52	TNFRSF8	2605-49_2	CD30	Tumor necrosis factor receptor superfamily member 8	P28908	SL004180
53	CRLF1 CLCF1	2607-54_2	CLF-1/CLC Complex	Cytokine receptor-like factor 1:Cardiotrophin-like cytokine factor 1 Complex	O75462 Q9UBD9	SL004692
54	CST3	2609-59_2	Cystatin C	Cystatin-C	P01034	SL001777
55	TYRO3	2611-72_2	Dtk	Tyrosine-protein kinase receptor TYRO3	Q06418	SL004136
56	EIF5	2612-5_2	eIF-5	Eukaryotic translation initiation factor 5	P55010	SL004759
57	EFNA4	2614-28_2	Ephrin-A4	Ephrin-A4	P52798	SL004140
58	EFNA5	2615-60_2	Ephrin-A5	Ephrin-A5	P52803	SL004141
59	ERBB2	2616-23_18	ERBB2	Receptor tyrosine-protein kinase erbB-2	P04626	SL000009
60	ERBB3	2617-56_35	ERBB3	Receptor tyrosine-protein kinase erbB-3	P21860	SL002519
61	ERBB4	2618-10_2	ERBB4	Receptor tyrosine-protein kinase erbB-4	Q15303	SL003803
62	TACSTD2	2619-72_2	GA733-1 protein	Tumor-associated calcium signal transducer 2	P09758	SL001890
63	IL6ST	2620-4_2	gp130, soluble	Interleukin-6 receptor subunit beta	P40189	SL003872
64	HMOX2	2622-18_1	HO-2	Heme oxygenase 2	P30519	SL004751
65	Human-virus	2623-54_4	HPV E7 Type 16	Protein E7_HPV16	P03129	SL004697
66	Human-virus	2624-31_2	HPV E7 Type18	Protein E7_HPV18	P06788	SL004698
67	HSP90AA1 HSP90AB1	2625-53_4	HSP 90a/b	Heat shock protein HSP 90-alpha/beta	P07900 P08238	SL017612
68	IL1RAP	2630-12_2	IL-1 R AcP	Interleukin-1 Receptor accessory protein	Q9NPH3	SL004588
69	IL10RB	2631-50_2	IL-10 Rb	Interleukin-10 receptor subunit beta	Q08334	SL004147
70	IL12RB1	2632-5_2	IL-12 Rb1	Interleukin-12 receptor subunit beta-1	P42701	SL004148
71	IL13RA1	2633-52_2	IL-13 Ra1	Interleukin-13 receptor subunit alpha-1	P78552	SL004149
72	IL2RG	2634-2_2	IL-2 sRg	Cytokine receptor common subunit gamma	P31785	SL003307
73	LAYN	2635-61_2	Layilin	Layilin	Q6UX15	SL004646
74	LTBR	2636-10_2	Lymphotoxin b R	Tumor necrosis factor receptor superfamily member 3	P36941	SL000509
75	MRC1	2637-77_2	Macrophage mannose receptor	Macrophage mannose receptor 1	P22897	SL004579
76	CSF1R	2638-12_2	M-CSF R	Macrophage colony-stimulating factor 1 receptor	P07333	SL004153
77	MST1R	2640-3_2	MSP R	Macrophage-stimulating protein receptor	Q04912	SL004637
78	PAFAH1B2	2642-4_1	PAFAH beta subunit	Platelet-activating factor acetylhydrolase IB subunit beta	P68402	SL004760
79	CDH3	2643-57_2	P-Cadherin	Cadherin-3	P22223	SL004183
80	PRKCA	2644-11_2	PKC-A	Protein kinase C alpha type	P17252	SL000551
81	PRKCZ	2645-54_1	PKC-Z	Protein kinase C zeta type	Q05513	SL000557
82	GDI2	2647-66_2	Rab GDP dissociation inhibitor beta	Rab GDP dissociation inhibitor beta	P50395	SL003648
83	ICAM3	2649-77_2	sICAM-3	Intercellular adhesion molecule 3	P32942	SL003178
84	PLAUR	2652-15_1	suPAR	Urokinase plasminogen activator surface receptor	Q03405	SL002506
85	MAPT	2653-62_1	tau	Microtubule-associated protein tau	P10636	SL004230
86	TNFRSF1A	2654-19_1	TNF sR-I	Tumor necrosis factor receptor superfamily member 1A	P19438	SL001992
87	NTRK3	2658-27_1	TrkC	NT-3 growth factor receptor	Q16288	SL004639
88	TNFRSF17	2665-26_2	BCMA	Tumor necrosis factor receptor superfamily member 17	Q02223	SL004672
89	DCN	2666-53_2	Bone proteoglycan II	Decorin	P07585	SL004081
90	CAPN1 CAPNS1	2668-70_2	Calpain I	Calpain I	P07384 P04632	SL000337
91	CKM	2670-67_4	CK-MM	Creatine kinase M-type	P06732	SL000383
92	TDGF1	2672-60_1	Cripto	Teratocarcinoma-derived growth factor 1	P13385	SL005155
93	EGFR	2677-1_1	ERBB1	Epidermal growth factor receptor	P00533	SL002644
94	HGF	2681-23_2	HGF	Hepatocyte growth factor	P14210	SL000441
95	HSPD1	2682-68_1	HSP 60	60 kDa heat shock protein, mitochondrial	P10809	SL000450
96	C3	2683-1_2	iC3b	Complement C3b, inactivated	P01024	SL000456
97	IGFBP5	2685-21_2	IGFBP-5	Insulin-like growth factor-binding protein 5	P24593	SL004676
98	IGFBP6	2686-67_2	IGFBP-6	Insulin-like growth factor-binding protein 6	P24592	SL005172
99	MIA	2687-2_1	MIA	Melanoma-derived growth regulatory protein	Q16674	SL001947
100	PLA2G2A	2692-74_2	NPS-PLA2	Phospholipase A2, membrane associated	P14555	SL002528
101	OSM	2693-20_3	OSM	Oncostatin-M	P13725	SL000530
102	PECAM1	2695-25_1	PECAM-1	Platelet endothelial cell adhesion molecule	P16284	SL001721
103	PSPN	2696-87_2	Persephin	Persephin	O60542	SL004685
104	PF4	2697-7_2	PF-4	Platelet factor 4	P02776	SL003041
105	PROS1	2700-56_2	Protein S	Vitamin K-dependent protein S	P07225	SL000049
106	TNFRSF13B	2704-74_1	TACI	Tumor necrosis factor receptor superfamily member 13B	O14836	SL004364
107	CCL25	2705-5_2	TECK	C-C motif chemokine 25	O15444	SL003197
108	SERPINA7	2706-69_2	Thyroxine-Binding Globulin	Thyroxine-binding globulin	P05543	SL000590
109	TNFSF18	2708-54_2	TNFSF18	Tumor necrosis factor ligand superfamily member 18	Q9UNG2	SL004326
110	CNTFR	2711-6_2	CNTFR alpha	Ciliary neurotrophic factor receptor subunit alpha	P26992	SL005153
111	AIMP1	2714-78_2	EMAP-2	Endothelial monocyte-activating polypeptide 2	Q12904	SL003334
112	EPOR	2715-25_2	EPO-R	Erythropoietin receptor	P19235	SL005159
113	CSF3R	2719-3_4	G-CSF-R	Granulocyte colony-stimulating factor receptor	Q99062	SL004591
114	IL37	2723-9_2	IL-1F7	Interleukin-37	Q9NZH6	SL005178
115	LAMA1 LAMB1 LAMC1	2728-62_2	Laminin	Laminin	P25391, P07942, P11047	SL000497
116	MICA	2730-58_2	MICA	MHC class I polypeptide-related sequence A	Q29983	SL005199
117	POR	2731-29_2	NADPH-P450 Oxidoreductase	NADPH--cytochrome P450 reductase	P16435	SL000528
118	NANOG	2732-58_3	NANOG	Homeobox protein NANOG	Q9H9S0	SL005235
119	NCR2	2734-49_4	NKp44	Natural cytotoxicity triggering receptor 2	O95944	SL005206
120	NOG	2735-6_4	Noggin	Noggin	Q13253	SL004683
121	NOV	2737-22_2	NovH	Protein NOV homolog	P48745	SL005236
122	SIGLEC6	2741-22_2	Siglec-6	Sialic acid-binding Ig-like lectin 6	O43699	SL005217
123	SIGLEC7	2742-68_2	Siglec-7	Sialic acid-binding Ig-like lectin 7	Q9Y286	SL005218
124	SHH	2743-5_2	Sonic Hedgehog	Sonic hedgehog protein	Q15465	SL005220
125	CRLF2	2746-56_1	TSLP R	Cytokine receptor-like factor 2	Q9HC73	SL005226
126	ULBP3	2747-3_2	ULBP-3	NKG2D ligand 3	Q9BZM4	SL005229
127	INHBA	2748-3_2	Activin A	Inhibin beta A chain	P08476	SL001938
128	APOA1	2750-3_2	Apo A-I	Apolipoprotein A-I	P02647	SL000019
129	AZU1	2751-16_2	Azurocidin	Azurocidin	P20160	SL004589
130	GDF5	2752-62_2	BMP-14	Growth/differentiation factor 5	P43026	SL004329
131	C1QA C1QB C1QC	2753-2_2	C1q	Complement C1q subcomponent	P02745 P02746 P02747	SL000309
132	C3	2754-50_2	C3	Complement C3	P01024	SL000312
133	C3	2755-8_2	C3adesArg	C3a anaphylatoxin des Arginine	P01024	SL003220
134	FAM107A	2760-2_2	DRR1	Protein FAM107A	O95990	SL004752
135	FGF18	2761-49_2	FGF-18	Fibroblast growth factor 18	O76093	SL004336
136	FGF19	2762-30_2	FGF-19	Fibroblast growth factor 19	O95750	SL004337
137	FGF20	2763-66_2	FGF-20	Fibroblast growth factor 20	Q9NP95	SL004338
138	FGF9	2764-20_2	FGF9	Fibroblast growth factor 9	P31371	SL003849
139	HPX	2768-56_2	Hemopexin	Hemopexin	P02790	SL000440
140	Human-virus	2769-3_2	HIV-2 Rev	Protein Rev_HV2BE	P18093	SL000445
141	CCL1	2770-51_2	I-309	C-C motif chemokine 1	P22362	SL003176
142	IGFBP1	2771-35_2	IGFBP-1	Insulin-like growth factor-binding protein 1	P08833	SL000462
143	IL10	2773-50_2	IL-10	Interleukin-10	P22301	SL001717
144	IL16	2774-10_3	IL-16	Interleukin-16	Q14005	SL000474
145	IL17F	2775-54_2	IL-17F	Interleukin-17F	Q96PD4	SL004352
146	IL22	2778-10_2	IL-22	Interleukin-22	Q9GZX6	SL004347
147	LTF	2780-35_2	Lactoferrin	Lactotransferrin	P02788	SL000496
148	CCL4L1	2781-63_2	LAG-1	C-C motif chemokine 4-like	Q8NHW4	SL004356
149	CCL3L1	2783-18_2	LD78-beta	C-C motif chemokine 3-like 1	P16619	SL004355
150	CCL8	2785-15_2	MCP-2	C-C motif chemokine 8	P80075	SL000515
151	MMP3	2788-55_1	MMP-3	Stromelysin-1	P08254	SL000524
152	MMP7	2789-26_2	MMP-7	Matrilysin	P09237	SL000525
153	PPBP	2790-54_2	NAP-2	Neutrophil-activating peptide 2	P02775	SL003191
154	SOD1	2794-60_2	SOD	Superoxide dismutase [Cu-Zn]	P00441	SL000581
155	FGA FGB FGG	2796-62_2	Fibrinogen	Fibrinogen	P02671 P02675 P02679	SL000424
156	APOB	2797-56_2	Apo B	Apolipoprotein B	P04114	SL000020
157	ACE2	2805-6_2	ACE2	Angiotensin-converting enzyme 2	Q9BYF1	SL004415
158	ACVR1B	2806-49_2	Activin RIB	Activin receptor type-1B	P36896	SL004128
159	ADAMTS4	2809-25_2	ADAMTS-4	A disintegrin and metalloproteinase with thrombospondin motifs 4	O75173	SL004625
160	ANGPT1	2811-27_1	Angiopoietin-1	Angiopoietin-1	Q15389	SL001995
161	AGRP	2813-11_2	ART	Agouti-related protein	O00253	SL006924
162	BCAM	2816-50_2	BCAM	Basal Cell Adhesion Molecule	P50895	SL001902
163	CDH5	2819-23_2	Cadherin-5	Cadherin-5	P33151	SL002081
164	CD97	2822-56_2	CD97	CD97 antigen	P48960	SL004726
165	COMMD7	2823-7_1	COMMD7	COMM domain-containing protein 7	Q86VX2	SL004704
166	EDA	2826-53_2	EDA	Ectodysplasin-A, secreted form	Q92838	SL004644
167	CX3CL1	2827-23_2	Fractalkine/CX3CL-1	Fractalkine	P78423	SL000427
168	SPINT1	2828-82_2	HAI-1	Kunitz-type protease inhibitor 1	O43278	SL004645
169	IL27 EBI3	2829-19_2	IL-27	Interleukin-27	Q8NEV9 Q14213	SL006915
170	KLK11	2831-29_1	Kallikrein 11	Kallikrein-11	Q9UBX7	SL002763
171	KLK4	2833-20_1	Kallikrein 4	Kallikrein-4	Q9Y5K2	SL003800
172	KLK8	2834-54_1	kallikrein 8	Kallikrein-8	O60259	SL003915
173	XRCC6	2835-1_4	Ku70	X-ray repair cross-complementing protein 6	P12956	SL004301
174	LCN2	2836-68_2	Lipocalin 2	Neutrophil gelatinase-associated lipocalin	P80188	SL000695
175	MET	2837-3_2	Met	Hepatocyte growth factor receptor	P08581	SL000134
176	MMP17	2838-53_1	MMP-17	Matrix metalloproteinase-17	Q9ULZ9	SL003332
177	TNFSF4	2839-2_1	OX40 Ligand	Tumor necrosis factor ligand superfamily member 4	P23510	SL004649
178	FRZB	2841-13_2	sFRP-3	Secreted frizzled-related protein 3	Q92765	SL004650
179	ICAM2	2842-68_1	sICAM-2	Intercellular adhesion molecule 2	P13598	SL003177
180	SPINT2	2843-13_2	SPINT2	Kunitz-type protease inhibitor 2	O43291	SL001897
181	TIE1	2844-53_2	sTie-1	Tyrosine-protein kinase receptor Tie-1, soluble	P35590	SL003199
182	RPS27A	2846-24_2	Ubiquitin+1	Ubiquitin+1, truncated mutation for UbB	P62979	SL000605
183	WIF1	2848-2_2	WIF-1	Wnt inhibitory factor 1	Q9Y5W5	SL004652
184	AIF1	2849-49_1	AIF1	Allograft inflammatory factor 1	P55008	SL004768
185	ARG1	2850-3_2	ARGI1	Arginase-1	P05089	SL008008
186	C5	2851-63_3	C5a	C5a anaphylatoxin	P01031	SL000320
187	CHEK1	2853-68_2	CHK1	Serine/threonine-protein kinase Chk1	O14757	SL006911
188	MAPK3	2855-49_2	ERK-1	Mitogen-activated protein kinase 3	P27361	SL000409
189	NR3C1	2857-70_2	Glucocorticoid receptor	Glucocorticoid receptor	P04150	SL006914
190	HAT1	2858-29_2	Hat1	Histone acetyltransferase type B catalytic subunit	O14929	SL004725
191	HDAC8	2859-69_2	HDAC8	Histone deacetylase 8	Q9BY41	SL004723
192	KPNA2	2860-19_2	Karyopherin-a2	Importin subunit alpha-1	P52292	SL004718
193	MAP2K1	2864-2_3	MEK1	Dual specificity mitogen-activated protein kinase kinase 1	Q02750	SL003793
194	KAT6A	2865-77_2	MOZ	Histone acetyltransferase KAT6A	Q92794	SL004724
195	PRKCD	2869-68_3	PKC-D	Protein kinase C delta type	Q05655	SL000554
196	RAC1	2870-29_2	RAC1	Ras-related C3 botulinum toxin substrate 1	P63000	SL004009
197	RAD51	2871-73_2	RAD51	DNA repair protein RAD51 homolog 1	Q06609	SL006922
198	TBP	2875-15_2	TBP	TATA-box-binding protein	P20226	SL006923
199	TOP1	2876-74_2	Topoisomerase I	DNA topoisomerase 1	P11387	SL004305
200	UBE2I	2877-3_1	UBC9	SUMO-conjugating enzyme UBC9	P63279	SL004306
201	YES1	2878-66_2	YES	Tyrosine-protein kinase Yes	P07947	SL006372
202	SERPINA3	2879-9_2	a1-Antichymotrypsin	Alpha-1-antichymotrypsin	P01011	SL000248
203	C7	2888-49_2	C7	Complement component C7	P10643	SL000323
204	CTF1	2889-37_2	Cardiotrophin-1	Cardiotrophin-1	Q16619	SL002783
205	CCL28	2890-59_2	CCL28	C-C motif chemokine 28	Q9NRJ3	SL003303
206	CD22	2891-1_3	CD22	B-cell receptor CD22	P20273	SL004330
207	CCL14	2900-53_3	HCC-1	C-C motif chemokine 14	Q16627	SL003329
208	IL4	2906-55_3	IL-4	Interleukin-4	P05112	SL000480
209	MDK	2911-27_2	Midkine	Midkine	P21741	SL002621
210	CCL23	2913-1_2	MPIF-1	C-C motif chemokine 23	P55773	SL003302
211	PCNA	2915-6_2	PCNA	Proliferating cell nuclear antigen	P12004	SL000131
212	TNFSF11	2917-3_2	sRANKL	Tumor necrosis factor ligand superfamily member 11	O14788	SL002541
213	SERPINE1	2925-9_1	PAI-1	Plasminogen activator inhibitor 1	P05121	SL000006
214	APOE	2937-10_2	Apo E3	Apolipoprotein E (isoform E3)	P02649	SL004668
215	APOE	2938-55_2	Apo E4	Apolipoprotein E (isoform E4)	P02649	SL004669
216	ARTN	2939-10_2	Artemin	Artemin	Q5T4W7	SL004670
217	CYCS	2942-50_2	Cytochrome c	Cytochrome c	P99999	SL000396
218	CYP3A4	2943-5_2	Cytochrome P450 3A4	Cytochrome P450 3A4	P08684	SL000398
219	NBL1	2944-66_2	DAN	Neuroblastoma suppressor of tumorigenicity 1	P41271	SL005156
220	ESR1	2945-25_1	ER	Estrogen receptor	P03372	SL000007
221	CFD	2946-52_2	Factor D	Complement factor D	P00746	SL003327
222	GHR	2948-58_2	Growth hormone receptor	Growth hormone receptor	P10912	SL005168
223	PLA2G10	2949-6_2	GX	Group 10 secretory phospholipase A2	O15496	SL004067
224	IGFBP4	2950-57_2	IGFBP-4	Insulin-like growth factor-binding protein 4	P22692	SL005171
225	IGF1	2952-75_2	IGF-I	Insulin-like growth factor I	P05019	SL000047
226	CGA LHB	2953-31_2	Luteinizing hormone	Luteinizing hormone	P01215, P01229	SL000506
227	MMP8	2954-56_2	MMP-8	Neutrophil collagenase	P22894	SL000526
228	EHMT2	2957-21_2	NG36	Histone-lysine N-methyltransferase EHMT2	Q96KQ7	SL003542
229	CFP	2960-66_2	Properdin	Properdin	P27918	SL003192
230	PROC	2961-1_2	Protein C	Vitamin K-dependent protein C	P04070	SL000048
231	PTHLH	2962-50_2	PTHrP	Parathyroid hormone-related protein	P12272	SL002561
232	CLEC11A	2966-65_2	SCGF-beta	Stem Cell Growth Factor-beta	Q9Y240	SL004362
233	VCAM1	2967-8_1	VCAM-1	Vascular cell adhesion protein 1	P19320	SL001720
234	TNFSF15	2968-61_1	TNFSF15	Tumor necrosis factor ligand superfamily member 15	O95150	SL004686
235	ACVRL1	2969-11_1	ALK-1	Serine/threonine-protein kinase receptor R3	P37023	SL004851
236	AREG	2970-60_2	AREG	Amphiregulin	P15514	SL000136
237	BMP7	2972-57_2	BMP-7	Bone morphogenetic protein 7	P18075	SL004078
238	CD36	2973-15_2	CD36 ANTIGEN	Platelet glycoprotein 4	P16671	SL000668
239	CNTN1	2974-61_2	contactin-1	Contactin-1	Q12860	SL004855
240	CTGF	2975-19_2	CTGF	Connective tissue growth factor	P29279	SL002655
241	DSG1	2976-58_2	Desmoglein-1	Desmoglein-1	Q02413	SL004856
242	EDAR	2977-7_2	EDAR	Tumor necrosis factor receptor superfamily member EDAR	Q9UNE0	SL004872
243	CXCL5	2979-8_2	ENA-78	C-X-C motif chemokine 5	P42830	SL003169
244	ESAM	2981-9_3	ESAM	Endothelial cell-selective adhesion molecule	Q96AP7	SL005160
245	LGALS4	2982-82_2	Galectin-4	Galectin-4	P56470	SL005165
246	CXCL1	2985-35_1	Gro-a	Growth-regulated alpha protein	P09341	SL003173
247	CXCL3 CXCL2	2986-49_2	Gro-b/g	Gro-beta/gamma	P19876 P19875	SL017610
248	HIST1H1C	2987-37_3	Histone H1.2	Histone H1.2	P16403	SL005256
249	ICOS	2988-57_2	ICOS	Inducible T-cell costimulator	Q9Y6W8	SL005170
250	IFNG	2989-17_2	IFN-g	Interferon gamma	P01579	SL001802
251	IL1R1	2991-9_2	IL-1 sRI	Interleukin-1 receptor type 1	P14778	SL001997
252	IL17RA	2992-59_2	IL-17 sR	Interleukin-17 receptor A	Q96F46	SL004850
253	IL18RAP	2993-1_2	IL-18 Rb	Interleukin-18 receptor accessory protein	O95256	SL004861
254	IL1RL2	2994-71_2	IL-1Rrp2	Interleukin-1 receptor-like 2	Q9HB29	SL004875
255	JAM2	2997-8_1	JAM-B	Junctional adhesion molecule B	P57087	SL005193
256	JAM3	2998-53_2	JAM-C	Junctional adhesion molecule C	Q9BX67	SL005194
257	LSAMP	2999-6_2	LSAMP	Limbic system-associated membrane protein	Q13449	SL005196
258	MBL2	3000-66_1	MBL	Mannose-binding protein C	P11226	SL004516
259	NCR3	3003-29_2	NKp30	Natural cytotoxicity triggering receptor 3	O14931	SL005205
260	PDCD1LG2	3004-67_2	PD-L2	Programmed cell death 1 ligand 2	Q9BQ51	SL004862
261	PTPN1	3005-5_2	PTP-1B	Tyrosine-protein phosphatase non-receptor type 1	P18031	SL004939
262	SIGLEC9	3007-7_2	Siglec-9	Sialic acid-binding Ig-like lectin 9	Q9Y336	SL005219
263	TGFBR3	3009-3_2	TGF-b R III	Transforming growth factor beta receptor type 3	Q03167	SL005059
264	TSLP	3010-53_2	TSLP	Thymic stromal lymphopoietin	Q969D9	SL004687
265	CTLA4	3022-4_2	CTLA-4	Cytotoxic T-lymphocyte protein 4	P16410	SL000384
266	SERPINF2	3024-18_2	a2-Antiplasmin	Alpha-2-antiplasmin	P08697	SL000250
267	FGF2	3025-50_1	bFGF	Fibroblast growth factor 2	P09038	SL000004
268	CAST	3026-5_2	Calpastatin	Calpastatin	P20810	SL000338
269	CCL23	3028-36_2	Ck-b-8-1	Ck-beta-8-1	P55773	SL003301
270	CD209	3029-52_2	DC-SIGN	CD209 antigen	Q9NNX6	SL005157
271	CLEC4M	3030-3_2	DC-SIGNR	C-type lectin domain family 4 member M	Q9H2X3	SL005158
272	FTH1 FTL	3031-66_1	Ferritin	Ferritin	P02794 P02792	SL000420
273	CGA FSHB	3032-11_2	FSH	Follicle stimulating hormone	P01215, P01225	SL000428
274	LGALS2	3033-57_1	Galectin-2	Galectin-2	P05162	SL005164
275	GFAP	3034-1_2	GFAP	Glial fibrillary acidic protein	P14136	SL004271
276	IL19	3035-80_2	IL-19	Interleukin-19	Q9UHD0	SL004354
277	IL1B	3037-62_1	IL-1b	Interleukin-1 beta	P01584	SL001795
278	CXCL11	3038-9_2	I-TAC	C-X-C motif chemokine 11	O14625	SL003326
279	CCL3	3040-59_1	MIP-1a	C-C motif chemokine 3	P10147	SL000519
280	MRC2	3041-55_2	MRC2	C-type mannose receptor 2	Q9UBG0	SL008416
281	MB	3042-7_2	Myoglobin	Myoglobin	P02144	SL000164
282	SPARC	3043-49_2	ON	SPARC	P09486	SL000532
283	CCL18	3044-3_2	PARC	C-C motif chemokine 18	P55774	SL003323
284	PTN	3045-72_2	PTN	Pleiotrophin	P21246	SL002704
285	RETN	3046-31_1	resistin	Resistin	Q9HD89	SL004260
286	PRSS1	3049-61_2	Trypsin	Trypsin-1	P07477	SL000603
287	VWF	3050-7_2	vWF	von Willebrand factor	P04275	SL000017
288	FASLG	3052-8_2	Fas ligand, soluble	Tumor necrosis factor ligand superfamily member 6, soluble form	P48023	SL000633
289	FLT3LG	3053-49_2	Flt3 ligand	Fms-related tyrosine kinase 3 ligand	P49771	SL004343
290	HP	3054-3_2	Haptoglobin, Mixed Type	Haptoglobin	P00738	SL000437
291	IL4R	3055-54_2	IL-4 sR	Interleukin-4 receptor subunit alpha	P24394	SL003308
292	KLRK1	3056-11_1	NKG2D	NKG2-D type II integral membrane protein	P26718	SL005204
293	WISP1	3057-55_1	WISP-1	WNT1-inducible-signaling pathway protein 1	O95388	SL004689
294	TNFSF13B	3059-50_2	BAFF	Tumor necrosis factor ligand superfamily member 13B	Q9Y275	SL004327
295	C9	3060-43_2	C9	Complement component C9	P02748	SL000325
296	CTSB	3061-61_2	Cathepsin B	Cathepsin B	P07858	SL000343
297	FGF5	3065-65_1	FGF-5	Fibroblast growth factor 5	P12034	SL004339
298	LGALS3	3066-12_1	Galectin-3	Galectin-3	P17931	SL003744
299	GDF9	3067-67_1	GDF-9	Growth/differentiation factor 9	O60383	SL005234
300	IGHM IGJ IGK@ IGL@	3069-52_3	IgM	Immunoglobulin M	P01871	SL000468
301	IL2	3070-1_2	IL-2	Interleukin-2	P60568	SL000478
302	IL13	3072-4_2	IL-13	Interleukin-13	P35225	SL001718
303	IL18BP	3073-51_2	IL-18 BPa	Interleukin-18-binding protein	O95998	SL002508
304	LBP	3074-6_2	LBP	Lipopolysaccharide-binding protein	P18428	SL003309
305	F10	3077-66_2	Coagulation Factor Xa	Coagulation factor Xa	P00742	SL003324
306	PGF	3078-1_2	PlGF	Placenta growth factor	P49763	SL002640
307	RARRES2	3079-62_2	TIG2	Retinoic acid receptor responder protein 2	Q99969	SL005152
308	ULBP1	3081-70_2	ULBP-1	NKG2D ligand 1	Q9BZM6	SL005227
309	ULBP2	3082-9_2	ULBP-2	NKG2D ligand 2	Q9BZM5	SL005228
310	EDA2R	3083-71_1	XEDAR	Tumor necrosis factor receptor superfamily member 27	Q9HAV5	SL005233
311	AURKA	3091-70_2	Aurora kinase A	Aurora kinase A	O14965	SL004771
312	DDX19B	3104-8_2	DEAD-box protein 19B	ATP-dependent RNA helicase DDX19B	Q9UMR2	SL004750
313	MAPK1	3115-64_2	MK01	Mitogen-activated protein kinase 1	P28482	SL006918
314	DIABLO	3122-6_2	SMAC	Diablo homolog, mitochondrial	Q9NR28	SL003733
315	VEGFC	3132-1_1	VEGF-C	Vascular endothelial growth factor C	P49767	SL004486
316	CD4	3143-3_1	sCD4	T-cell surface glycoprotein CD4	P01730	SL002524
317	IL2RA	3151-6_1	IL-2 sRa	Interleukin-2 receptor subunit alpha	P01589	SL003305
318	TNFRSF1B	3152-57_1	TNF sR-II	Tumor necrosis factor receptor superfamily member 1B	P20333	SL001800
319	CD33	3166-92_1	Siglec-3	Myeloid cell surface antigen CD33	P20138	SL005215
320	ADAMTS5	3168-8_2	ADAMTS-5	A disintegrin and metalloproteinase with thrombospondin motifs 5	Q9UNA0	SL004626
321	IDUA	3169-70_2	IDUA	Alpha-L-iduronidase	P35475	SL010368
322	METAP2	3170-6_1	AMPM2	Methionine aminopeptidase 2	P50579	SL007261
323	APP	3171-57_2	amyloid precursor protein	Amyloid beta A4 protein	P05067	SL004469
324	ARSB	3172-28_2	ARSB	Arylsulfatase B	P15848	SL008956
325	NAAA	3173-49_2	ASAHL	N-acylethanolamine-hydrolyzing acid amidase	Q02083	SL008611
326	ADAMTS1	3174-2_1	ATS1	A disintegrin and metalloproteinase with thrombospondin motifs 1	Q9UHI8	SL008421
327	ADAMTS13	3175-51_5	ATS13	A disintegrin and metalloproteinase with thrombospondin motifs 13	Q76LX8	SL006610
328	CA4	3177-49_2	Carbonic Anhydrase IV	Carbonic anhydrase 4	P22748	SL010369
329	CTSC	3178-5_2	CATC	Dipeptidyl peptidase 1	P53634	SL007280
330	CTSA	3179-51_2	Cathepsin A	Lysosomal protective protein	P10619	SL009213
331	CTSD	3180-46_2	Cathepsin D	Cathepsin D	P07339	SL000344
332	CTSS	3181-50_2	Cathepsin S	Cathepsin S	P25774	SL004673
333	ENTPD1	3182-38_2	CD39	Ectonucleoside triphosphate diphosphohydrolase 1	P49961	SL010371
334	F7	3184-25_2	Coagulation Factor VII	Coagulation factor VII	P08709	SL000358
335	C2	3186-2_2	C2	Complement C2	P06681	SL002525
336	CRISP3	3187-52_2	CRIS3	Cysteine-rich secretory protein 3	P54108	SL007284
337	TMPRSS15	3189-61_2	Enterokinase	Enteropeptidase	P98073	SL010372
338	GAS1	3190-43_1	GAS1	Growth arrest-specific protein 1	P54826	SL000658
339	CNDP2	3192-3_2	Glutamate carboxypeptidase	Cytosolic non-specific dipeptidase	Q96KP4	SL002695
340	GP6	3194-36_2	GPVI	Platelet glycoprotein VI	Q9HCN6	SL008759
341	GNLY	3195-50_2	Granulysin	Granulysin	P22749	SL000678
342	HAPLN1	3196-6_2	HPLN1	Hyaluronan and proteoglycan link protein 1	P10915	SL008023
343	IDE	3197-70_2	IDE	Insulin-degrading enzyme	P14735	SL007122
344	IDS	3198-4_1	IDS	Iduronate 2-sulfatase	P22304	SL008639
345	KLK12	3199-54_2	kallikrein 12	Kallikrein-12	Q9UKR0	SL003916
346	KLK13	3200-49_2	kallikrein 13	Kallikrein-13	Q9UKR3	SL003918
347	KLK5	3201-49_2	kallikrein 5	Kallikrein-5	Q9Y337	SL003863
348	KREMEN2	3202-28_2	KREM2	Kremen protein 2	Q8NCW0	SL010393
349	LTA4H	3204-2_2	LKHA4	Leukotriene A-4 hydrolase	P09960	SL007100
350	LYVE1	3206-4_2	LYVE1	Lymphatic vessel endothelial hyaluronic acid receptor 1	Q9Y5Y7	SL008904
351	MATN3	3208-2_4	MATN3	Matrilin-3	O15232	SL006992
352	MEPE	3209-69_1	MEPE	Matrix extracellular phosphoglycoprotein	Q9NQ76	SL005437
353	METAP1	3210-1_2	METAP1	Methionine aminopeptidase 1	P53582	SL010374
354	ASAH2	3212-30_3	ASAH2	Neutral ceramidase	Q9NR71	SL010375
355	NID1	3213-65_2	Nidogen	Nidogen-1	P14543	SL000640
356	NRP1	3214-3_2	NRP1	Neuropilin-1	O14786	SL006397
357	PIGR	3216-2_2	PIGR	Polymeric immunoglobulin receptor	P01833	SL005797
358	SERPINE2	3217-74_2	Protease nexin I	Glia-derived nexin	P07093	SL004457
359	FOLH1	3218-8_2	PSMA	Glutamate carboxypeptidase 2	Q04609	SL000158
360	RET	3220-40_2	RET	Proto-oncogene tyrosine-protein kinase receptor Ret	P07949	SL010378
361	SFRP1	3221-54_1	SARP-2	Secreted frizzled-related protein 1	Q8N474	SL003770
362	SEMA3A	3222-11_2	Semaphorin 3A	Semaphorin-3A	Q14563	SL010379
363	ACP5	3232-28_2	TrATPase	Tartrate-resistant acid phosphatase type 5	P13686	SL004118
364	CCDC80	3234-23_2	URB	Coiled-coil domain-containing protein 80	Q76M96	SL010390
365	WFIKKN2	3235-50_2	WFKN2	WAP, Kazal, immunoglobulin, Kunitz and NTR domain-containing protein 2	Q8TEU8	SL010391
366	ACAN	3280-49_2	Aggrecan	Aggrecan core protein	P16112	SL004661
367	ANGPTL3	3281-19_1	ANGL3	Angiopoietin-related protein 3	Q9Y5C1	SL006803
368	TGFBI	3283-21_1	BGH3	Transforming growth factor-beta-induced protein ig-h3	Q15582	SL006544
369	BGN	3284-75_1	BGN	Biglycan	P21810	SL007804
370	C1R	3285-23_2	C1r	Complement C1r subcomponent	P00736	SL000310
371	CA10	3289-19_2	Carbonic Anhydrase X	Carbonic anhydrase-related protein 10	Q9NS85	SL010449
372	CD109	3290-50_2	CD109	CD109 antigen	Q6YHK3	SL008773
373	FCER2	3291-30_2	CD23	Low affinity immunoglobulin epsilon Fc receptor	P06734	SL002706
374	CD48	3292-75_1	CD48	CD48 antigen	P09326	SL010450
375	CD5L	3293-2_4	CD5L	CD5 antigen-like	O43866	SL006108
376	CFC1	3294-55_2	CFC1	Cryptic protein	P0CG37	SL010451
377	CNTN2	3296-92_2	CNTN2	Contactin-2	Q02246	SL008623
378	CNTN4	3298-52_2	Contactin-4	Contactin-4	Q8IWV2	SL010454
379	CNTN5	3299-29_2	Contactin-5	Contactin-5	O94779	SL010455
380	CST7	3302-58_1	CYTF	Cystatin-F	O76096	SL007049
381	CST6	3303-23_2	Cystatin M	Cystatin-M	Q15828	SL004438
382	DLL4	3305-6_1	DLL4	Delta-like protein 4	Q9NR61	SL010457
383	FCGR3B	3311-27_1	FCG3B	Low affinity immunoglobulin gamma Fc region receptor III-B	O75015	SL008609
384	FCGR1A	3312-64_1	FCGR1	High affinity immunoglobulin gamma Fc receptor I	P12314	SL010461
385	FCN2	3313-21_2	FCN2	Ficolin-2	Q15485	SL006542
386	GFRA1	3314-74_2	GFRa-1	GDNF family receptor alpha-1	P56159	SL004858
387	GPC2	3315-15_1	GPC2	Glypican-2	Q8N158	SL010463
388	SERPIND1	3316-58_1	Heparin cofactor II	Heparin cofactor 2	P05546	SL004466
389	HTRA2	3317-33_1	HTRA2	Serine protease HTRA2, mitochondrial	O43464	SL004860
390	IGFBP7	3320-49_2	IGFBP-7	Insulin-like growth factor-binding protein 7	Q16270	SL005087
391	IL24	3321-2_2	IL24	Interleukin-24	Q13007	SL007385
392	LRIG3	3322-52_2	LRIG3	Leucine-rich repeats and immunoglobulin-like domains protein 3	Q6UXM1	SL010464
393	LRP8	3323-37_1	LRP8	Low-density lipoprotein receptor-related protein 8	Q14114	SL004610
394	LY9	3324-51_1	LY9	T-lymphocyte surface antigen Ly-9	Q9HBG7	SL007674
395	MATN2	3325-2_2	MATN2	Matrilin-2	O00339	SL010465
396	CADM1	3326-58_2	Nectin-like protein 2	Cell adhesion molecule 1	Q9BY67	SL004805
397	NTN4	3327-27_1	NET4	Netrin-4	Q9HB63	SL007673
398	PGLYRP1	3329-14_2	PGRP-S	Peptidoglycan recognition protein 1	O75594	SL004515
399	RGMB	3331-8_1	RGMB	RGM domain family member B	Q6NW40	SL010468
400	HFE2	3332-57_1	RGM-C	Hemojuvelin	Q6ZVN8	SL010469
401	TFPI	3336-50_1	TFPI	Tissue factor pathway inhibitor	P10646	SL001998
402	THBS2	3339-33_1	TSP2	Thrombospondin-2	P35442	SL007206
403	THBS4	3340-53_1	TSP4	Thrombospondin-4	P35443	SL007207
404	ABL1	3341-33_4	ABL1	Tyrosine-protein kinase ABL1	P00519	SL006892
405	ACY1	3343-1_4	Aminoacylase-1	Aminoacylase-1	Q03154	SL005574
406	SERPINC1	3344-60_4	Antithrombin III	Antithrombin-III	P01008	SL000272
407	AURKB	3346-72_2	AURKB	Aurora kinase B	Q96GD4	SL010520
408	ADRBK1	3347-9_2	BARK1	beta-adrenergic receptor kinase 1	P25098	SL002792
409	BMP1	3348-49_2	BMP-1	Bone morphogenetic protein 1	P13497	SL003994
410	CAMK2A	3350-53_2	CAMK2A	Calcium/calmodulin-dependent protein kinase type II subunit alpha	Q9UQM7	SL010491
411	CAMK2B	3351-1_1	CAMK2B	Calcium/calmodulin-dependent protein kinase type II subunit beta	Q13554	SL010492
412	CA6	3352-80_3	Carbonic anhydrase 6	Carbonic anhydrase 6	P23280	SL010288
413	CA7	3356-50_1	Carbonic anhydrase VII	Carbonic anhydrase 7	P43166	SL004868
414	CDK2 CCNA2	3357-67_2	CDK2/cyclin A	Cyclin-dependent kinase 2:Cyclin-A2 complex	P24941 P20248	SL010495
415	CDK5 CDK5R1	3358-51_2	CDK5/p35	Cyclin-dependent kinase 5:Cyclin-dependent kinase 5 activator 1 complex	Q00535 Q15078	SL010496
416	CDK8 CCNC	3359-11_2	CDK8/cyclin C	Cyclin-dependent kinase 8:Cyclin-C complex	P49336 P24863	SL010522
417	CHEK2	3360-50_4	Chk2	Serine/threonine-protein kinase Chk2	O96017	SL003726
418	CD207	3361-26_2	CLC4K	C-type lectin domain family 4 member K	Q9UJ71	SL010610
419	CHRDL1	3362-61_2	CRDL1	Chordin-like protein 1	Q9BU40	SL009400
420	CSK	3363-31_4	CSK	Tyrosine-protein kinase CSK	P41240	SL004781
421	CTSV	3364-76_2	Cathepsin V	Cathepsin L2	O60911	SL006910
422	DKK4	3365-7_2	Dkk-4	Dickkopf-related protein 4	Q9UBT3	SL010612
423	ECM1	3366-51_2	ECM1	Extracellular matrix protein 1	Q16610	SL006550
424	FETUB	3367-8_3	FETUB	Fetuin-B	Q9UGM5	SL006777
425	GZMH	3373-5_2	Granzyme H	Granzyme H	P20718	SL004654
426	HCK	3374-49_2	HCK	Tyrosine-protein kinase HCK	P08631	SL010499
427	IL17RD	3376-49_2	IL-17 RD	Interleukin-17 receptor D	Q8NFM7	SL010613
428	KLK7	3378-49_2	Kallikrein 7	Kallikrein-7	P49862	SL000064
429	PRKCI	3379-29_1	KPCI	Protein kinase C iota type	P41743	SL007228
430	LYN	3381-24_2	LYNB	Tyrosine-protein kinase Lyn, isoform B	P07948	SL010500
431	PAK3	3387-1_2	PAK3	Serine/threonine-protein kinase PAK 3	O75914	SL010508
432	PAK7	3388-58_2	PAK7	Serine/threonine-protein kinase PAK 7	Q9P286	SL010510
433	SERPINA5	3389-7_2	PCI	Plasma serine protease inhibitor	P05154	SL000550
434	PIK3CA PIK3R1	3390-72_2	PIK3CA/PIK3R1	PIK3CA/PIK3R1	P42336 P27986	SL010512
435	PIK3CG	3391-10_2	PK3CG	Phosphatidylinositol 4,5-bisphosphate 3-kinase catalytic subunit gamma isoform	P48736	SL007250
436	AKT1 AKT2 AKT3	3392-68_2	PKB a/b/g	RAC-alpha/beta/gamma serine/threonine-protein kinase	P31749 P31751 Q9Y243	SL017614
437	PLK1	3394-81_2	PLK-1	Serine/threonine-protein kinase PLK1	P53350	SL005258
438	REN	3396-54_2	Renin	Renin	P00797	SL000565
439	PTPN11	3397-7_4	SHP-2	Tyrosine-protein phosphatase non-receptor type 11	Q06124	SL010616
440	STAB2	3399-31_2	STAB2	Stabilin-2	Q8WWQ8	SL007560
441	TBK1	3400-49_2	TBK1	Serine/threonine-protein kinase TBK1	Q9UHD2	SL007747
442	PTPN2	3401-8_2	TCPTP	Tyrosine-protein phosphatase non-receptor type 2	P17706	SL005261
443	TPSB2	3403-1_2	TPSB2	Tryptase beta-2	P20231	SL010617
444	TPSG1	3404-51_2	TPSG1	Tryptase gamma	Q9NRR2	SL010619
445	UFC1	3405-6_2	UFC1	Ubiquitin-fold modifier-conjugating enzyme 1	Q9Y3C8	SL010529
446	BCL2	3412-7_1	Bcl-2	Apoptosis regulator Bcl-2	P10415	SL000104
447	BCL2A1	3413-50_2	BFL1	Bcl-2-related protein A1	Q16548	SL003703
448	BMX	3414-40_2	BMX	Cytoplasmic tyrosine-protein kinase BMX	P51813	SL006374
449	IBSP	3415-61_2	BSP	Bone sialoprotein 2	P21815	SL004660
450	BTK	3416-2_2	BTK	Tyrosine-protein kinase BTK	Q06187	SL010521
451	CAMK1D	3418-12_2	CAMK1D	Calcium/calmodulin-dependent protein kinase type 1D	Q8IU85	SL010490
452	CAMK2D	3419-49_2	CAMK2D	Calcium/calmodulin-dependent protein kinase type II subunit delta	Q13557	SL010493
453	CA13	3420-21_2	Carbonic anhydrase XIII	Carbonic anhydrase 13	Q8N1Q1	SL004869
454	TNFSF8	3421-54_2	CD30 Ligand	Tumor necrosis factor ligand superfamily member 8	P32971	SL004635
455	CDC2 CCNB1	3422-4_2	CDK1/cyclin B	Cyclin-dependent kinase 1:G2/mitotic-specific cyclin-B1 complex	P06493 P14635	SL010494
456	CMA1	3423-59_2	Chymase	Chymase	P23946	SL005250
457	CSNK2A1	3427-63_2	CSK21	Casein kinase II subunit alpha	P68400	SL007324
458	EPHA1	3431-54_2	EphA1	Ephrin type-A receptor 1	P21709	SL004137
459	EPHA3	3432-21_2	EPHA3	Ephrin type-A receptor 3	P29320	SL010498
460	FN1	3434-34_1	FN1.3	Fibronectin Fragment 3	P02751	SL010349
461	FN1	3435-53_2	FN1.4	Fibronectin Fragment 4	P02751	SL010348
462	FLT3	3437-80_3	Flt-3	Receptor-type tyrosine-protein kinase FLT3	P36888	SL004636
463	FSTL3	3438-10_2	FSTL3	Follistatin-related protein 3	O95633	SL009324
464	GZMA	3440-7_2	granzyme A	Granzyme A	P12544	SL004298
465	GSK3A GSK3B	3441-64_2	GSK-3 alpha/beta	Glycogen synthase kinase-3 alpha/beta	P49840 P49841	SL017188
466	HIPK3	3443-61_2	HIPK3	Homeodomain-interacting protein kinase 3	Q9H422	SL010523
467	IL15RA	3445-53_2	IL-15 Ra	Interleukin-15 receptor subunit alpha	Q13261	SL004151
468	IL18R1	3446-7_2	IL-18 Ra	Interleukin-18 receptor 1	Q13478	SL004152
469	CXCL8	3447-64_2	IL-8	Interleukin-8	P10145	SL000039
470	INSR	3448-13_2	IR	Insulin receptor	P06213	SL004125
471	SERPINA4	3449-58_2	Kallistatin	Kallistatin	P29622	SL004876
472	KLK6	3450-4_2	Kallikrein 6	Kallikrein-6	Q92876	SL001797
473	LCK	3452-17_2	LCK	Tyrosine-protein kinase Lck	P06239	SL006916
474	LYN	3453-87_2	LYN	Tyrosine-protein kinase Lyn	P07948	SL006917
475	POSTN	3457-57_1	Periostin	Periostin	Q15063	SL005084
476	PDGFRB	3459-49_2	PDGF Rb	Platelet-derived growth factor receptor beta	P09619	SL004155
477	BCAN	3461-58_1	PGCB	Brevican core protein	Q96GW7	SL009089
478	PRKACA	3466-8_2	PRKACA	cAMP-dependent protein kinase catalytic subunit alpha	P17612	SL010513
479	RPS6KA3	3469-74_1	RPS6KA3	Ribosomal protein S6 kinase alpha-3	P51812	SL010515
480	SELE	3470-1_2	sE-Selectin	E-selectin	P16581	SL001945
481	STK16	3471-49_1	STK16	Serine/threonine-protein kinase 16	O75716	SL010517
482	BIRC5	3472-40_2	Survivin	Baculoviral IAP repeat-containing protein 5	O15392	SL000582
483	MPL	3473-78_2	Thrombopoietin Receptor	Thrombopoietin Receptor	P40238	SL005224
484	THBS1	3474-19_2	Thrombospondin-1	Thrombospondin-1	P07996	SL002705
485	NTRK1	3477-63_2	TrkA	High affinity nerve growth factor receptor	P04629	SL005225
486	PRSS3	3479-71_2	TRY3	Trypsin-3	P35030	SL006480
487	DUSP3	3480-7_1	DUS3	Dual specificity protein phosphatase 3	P51452	SL008122
488	XPNPEP1	3481-87_1	XPNPEP1	Xaa-Pro aminopeptidase 1	Q9NQW7	SL011073
489	AGT	3484-60_2	Angiotensinogen	Angiotensinogen	P01019	SL000271
490	B2M	3485-28_2	b2-Microglobulin	Beta-2-microglobulin	P61769	SL000283
491	FGF1	3486-58_2	b-ECGF	Fibroblast growth factor 1	P05230	SL000299
492	CXCL13	3487-32_2	BLC	C-X-C motif chemokine 13	O43927	SL003167
493	CAT	3488-64_2	Catalase	Catalase	P04040	SL000342
494	CNTF	3489-9_2	CNTF	Ciliary neurotrophic factor	P26441	SL004331
495	EPO	3492-58_1	Epo	Erythropoietin	P01588	SL000408
496	FGF17	3494-71_3	FGF-17	Fibroblast growth factor 17	O60258	SL004335
497	CXCL6	3495-15_2	GCP-2	C-X-C motif chemokine 6	P80162	SL003172
498	IFNA2	3497-13_2	IFN-aA	Interferon alpha-2	P01563	SL002075
499	IL17A	3498-53_2	IL-17	Interleukin-17A	Q16552	SL001713
500	IL17B	3499-77_2	IL-17B	Interleukin-17B	Q9UHF5	SL004350
501	ITGA1 ITGB1	3503-4_2	Integrin a1b1	Integrin alpha-I: beta-1 complex	P56199, P05556	SL003179
502	HAMP	3504-58_2	LEAP-1	Hepcidin	P81172	SL004536
503	LTA LTB	3505-6_2	Lymphotoxin a1/b2	Lymphotoxin alpha1:beta2	P01374, Q06643	SL000507
504	LTA LTB	3506-49_1	Lymphotoxin a2/b1	Lymphotoxin alpha2:beta1	P01374, Q06643	SL000508
505	CCL22	3508-78_3	MDC	C-C motif chemokine 22	O00626	SL003187
506	CCL15	3509-1_1	MIP-5	C-C motif chemokine 15	Q16663	SL003190
507	PRTN3	3514-49_2	Proteinase-3	Myeloblastin	P24158	SL004008
508	CXCL12	3516-60_2	SDF-1	Stromal cell-derived factor 1	P48061	SL004712
509	CPB2	3518-54_2	TAFI	Carboxypeptidase B2	Q96IY4	SL004015
510	CCL17	3519-3_2	TARC	C-C motif chemokine 17	Q92583	SL003196
511	TGFB3	3520-58_1	TGF-b3	Transforming growth factor beta-3	P10600	SL000089
512	CGA TSHB	3521-16_2	TSH	Thyroid Stimulating Hormone	P01215 P01222	SL000589
513	VIP	3522-57_1	Vasoactive Intestinal Peptide	Vasoactive Intestinal Peptide	P01282	SL000615
514	CD40LG	3534-14_2	CD40 ligand, soluble	CD40 ligand	P29965	SL003862
515	DKK1	3535-84_1	DKK1	Dickkopf-related protein 1	O94907	SL004367
516	DDC	3538-26_1	dopa decarboxylase	Aromatic-L-amino-acid decarboxylase	P20711	SL009216
517	ADIPOQ	3554-24_1	Adiponectin	Adiponectin	Q15848	SL004258
518	SERPINA1	3580-25_8	a1-Antitrypsin	Alpha-1-antitrypsin	P01009	SL000249
519	AHSG	3581-53_3	a2-HS-Glycoprotein	Alpha-2-HS-glycoprotein	P02765	SL000251
520	ARSA	3583-54_6	Arylsulfatase A	Arylsulfatase A	P15289	SL005392
521	BSG	3585-54_4	BASI	Basigin	P35613	SL009341
522	BMP10	3587-53_7	BMP10	Bone morphogenetic protein 10	O95393	SL007056
523	CDH6	3591-51_3	Cadherin-6	Cadherin-6	P55285	SL004865
524	CAMK1	3592-4_3	CAMK1	Calcium/calmodulin-dependent protein kinase type 1	Q14012	SL010489
525	CASP3	3593-72_3	Caspase-3	Caspase-3	P42574	SL003711
526	CTSE	3594-6_5	CATE	Cathepsin E	P14091	SL007121
527	CHIT1	3600-2_3	Chitotriosidase-1	Chitotriosidase-1	Q13231	SL006029
528	CHL1	3601-54_3	CHL1	Neural cell adhesion molecule L1-like protein	O00533	SL008936
529	CLEC7A	3603-60_4	CLC7A	C-type lectin domain family 7 member A	Q9BXN2	SL007640
530	CNDP1	3604-6_4	CNDP1	Beta-Ala-His dipeptidase	Q96KN2	SL006694
531	MASP1	3605-77_4	MASP3	Mannan-binding lectin serine protease 1	P48740	SL011049
532	DDR2	3606-2_5	Discoidin domain receptor 2	Discoidin domain-containing receptor 2	Q16832	SL004120
533	DKK3	3607-71_1	DKK3	Dickkopf-related protein 3	Q9UBP4	SL009412
534	DPP7	3608-12_1	DPP2	Dipeptidyl peptidase 2	Q9UHL4	SL008916
535	ECE1	3611-70_4	Endothelin-converting enzyme 1	Endothelin-converting enzyme 1	P42892	SL004060
536	EPHB4	3612-6_4	EphB4	Ephrin type-B receptor 4	P54760	SL004845
537	FCN1	3613-62_5	FCN1	Ficolin-1	O00602	SL010462
538	GNS	3616-3_5	GNS	N-acetylglucosamine-6-sulfatase	P15586	SL008504
539	HGFAC	3617-80_4	HGFA	Hepatocyte growth factor activator	Q04756	SL006512
540	IL22RA1	3620-67_5	IL22RA1	Interleukin-22 receptor subunit alpha-1	Q8N6P7	SL007806
541	LGMN	3622-33_4	LGMN	Legumain	Q99538	SL008909
542	LY86	3623-84_4	LY86	Lymphocyte antigen 86	O95711	SL007059
543	PRSS27	3624-3_4	Marapsin	Serine protease 27	Q9BQR3	SL011069
544	MMEL1	3627-71_4	MMEL2	Membrane metallo-endopeptidase-like 1	Q495T6	SL010376
545	MAP2K2	3628-3_4	MP2K2	Dual specificity mitogen-activated protein kinase kinase 2	P36507	SL010501
546	CDC42BPB	3629-60_4	MRCKB	Serine/threonine-protein kinase MRCK beta	Q9Y5S2	SL006805
547	CADM3	3630-27_4	Nectin-like protein 1	Cell adhesion molecule 3	Q8N126	SL004804
548	NID2	3633-70_5	NID2	Nidogen-2	Q14112	SL008193
549	OPCML	3634-5_4	OBCAM	Opioid-binding protein/cell adhesion molecule	Q14982	SL005491
550	OCIAD1	3635-76_4	OCAD1	OCIA domain-containing protein 1	Q9NX40	SL010530
551	OLR1	3636-37_4	OLR1	Oxidized low-density lipoprotein receptor 1	P78380	SL007327
552	LRPAP1	3640-14_3	RAP	alpha-2-macroglobulin receptor-associated protein	P30533	SL005263
553	RBP4	3641-49_4	RBP	Retinol-binding protein 4	P02753	SL000566
554	CD84	3642-4_1	SLAF5	SLAM family member 5	Q9UIB8	SL008588
555	DKKL1	3644-5_4	Soggy-1	Dickkopf-like protein 1	Q9UK85	SL010381
556	TEC	3646-7_4	TEC	Tyrosine-protein kinase Tec	P42680	SL010518
557	TLR4 LY96	3647-49_4	TLR4:MD-2 complex	Toll-like receptor 4:Lymphocyte antigen 96 complex	O00206 Q9Y6Y9	SL018625
558	KDR	3651-50_5	VEGF sR2	Vascular endothelial growth factor receptor 2	P35968	SL003201
559	BMPER	3654-27_4	BMPER	BMP-binding endothelial regulator protein	Q8N8U9	SL007531
560	CDH12	3656-9_1	Cadherin-12	Cadherin-12	P55289	SL004864
561	PPP3R1	3657-74_3	Calcineurin B a	Calcineurin subunit B type 1	P63098	SL004720
562	COLEC12	3665-64_3	COLEC12	Collectin-12	Q5KU26	SL007471
563	CFHR5	3666-17_4	complement factor H-related 5	Complement factor H-related protein 5	Q9BXR6	SL006830
564	IGF2R	3676-15_3	IGF-II receptor	Cation-independent mannose-6-phosphate receptor	P11717	SL003679
565	KLK14	3681-87_3	kallikrein 14	Kallikrein-14	Q9P0G3	SL003919
566	MSR1	3684-78_3	Macrophage scavenger receptor	Macrophage scavenger receptor types I and II	P21757	SL004580
567	MFRP	3685-53_1	MFRP	Membrane frizzled-related protein	Q9BY79	SL010466
568	IGHG1 IGHG2 IGHG3 IGHG4 IGK@ IGL@	3700-15_4	IgG	Immunoglobulin G	P01857	SL000467
569	ALB	3707-12_2	Albumin	Serum albumin	P02768	SL000254
570	A2M	3708-62_1	a2-Macroglobulin	Alpha-2-macroglobulin	P01023	SL000252
571	GPT	3709-4_2	ALT	Alanine aminotransferase 1	P24298	SL000617
572	PLG	3710-49_2	Angiostatin	Angiostatin	P00747	SL000268
573	CKB CKM	3714-49_2	CK-MB	Creatine kinase M-type:Creatine kinase B-type heterodimer	P12277 P06732	SL000382
574	IFNGR1	3716-63_2	IFN-g R1	Interferon gamma receptor 1	P15260	SL000458
575	CDKN1B	3719-2_2	p27Kip1	Cyclin-dependent kinase inhibitor 1B	P46527	SL000076
576	TNF	3722-49_2	TNF-a	Tumor necrosis factor	P01375	SL002517
577	NPPB	3723-1_2	BNP-32	Brain natriuretic peptide 32	P16860	SL000306
578	PTH	3726-62_4	PTH	Parathyroid hormone	P01270	SL003970
579	PYY	3727-35_1	PYY	Peptide YY	P10082	SL011509
580	SCT	3728-52_2	Secretin	Secretin	P09683	SL000570
581	SST	3729-16_2	Somatostatin-28	Somatostatin-28	P61278	SL011510
582	TNFRSF4	3730-81_2	TNR4	Tumor necrosis factor receptor superfamily member 4	P43489	SL011448
583	BMP6	3736-60_3	BMP-6	Bone morphogenetic protein 6	P22004	SL003993
584	CTSH	3737-6_3	Cathepsin H	Cathepsin H	P09668	SL000346
585	CSF1	3738-54_1	CSF-1	Macrophage colony-stimulating factor 1	P09603	SL002684
586	ITGA2B ITGB3	3739-72_4	gpIIbIIIa	Integrin alpha-IIb: beta-3 complex	P08514 P05106	SL000542
587	IL5	3741-4_3	IL-5	Interleukin-5	P05113	SL000481
588	MMP10	3743-1_2	MMP-10	Stromelysin-2	P09238	SL000645
589	PROC	3758-68_3	Activated Protein C	Activated Protein C	P04070	SL003974
590	PTGS2	3761-4_2	COX-2	Prostaglandin G/H synthase 2	P35354	SL000027
591	STX1A	3766-51_4	STX1a	Syntaxin-1A	Q16623	SL004304
592	TEK	3773-15_4	sTie-2	Angiopoietin-1 receptor, soluble	Q02763	SL003200
593	ADAM9	3795-6_2	ADAM 9	Disintegrin and metalloproteinase domain-containing protein 9	Q13443	SL004642
594	ANGPTL4	3796-79_2	ANGL4	Angiopoietin-related protein 4	Q9BY76	SL007642
595	CDH2	3797-1_1	Cadherin-2	Cadherin-2	P19022	SL000638
596	CA9	3798-71_1	Carbonic anhydrase 9	Carbonic anhydrase 9	Q16790	SL005508
597	CA3	3799-11_2	Carbonic anhydrase III	Carbonic anhydrase 3	P07451	SL004867
598	CKB	3800-71_2	CK-BB	Creatine kinase B-type	P12277	SL000377
599	CST4	3802-50_1	Cystatin-S	Cystatin-S	P01036	SL007888
600	CST5	3803-10_2	CYTD	Cystatin-D	P28325	SL008382
601	DMP1	3804-66_2	DMP1	Dentin matrix acidic phosphoprotein 1	Q13316	SL007403
602	ESM1	3805-16_2	Endocan	Endothelial cell-specific molecule 1	Q9NQ30	SL010458
603	EPHA5	3806-55_1	EphA5	Ephrin type-A receptor 5	P54756	SL004844
604	FGF23	3807-1_2	FGF23	Fibroblast growth factor 23	Q9GZV9	SL007651
605	FGFR2	3808-76_2	FGFR-2	Fibroblast growth factor receptor 2	P21802	SL003990
606	FGFR3	3809-1_2	FGFR-3	Fibroblast growth factor receptor 3	P22607	SL004063
607	FGR	3810-50_2	FGR	Tyrosine-protein kinase Fgr	P09769	SL006912
608	FCN3	3811-1_2	Ficolin-3	Ficolin-3	O75636	SL002086
609	FYN	3813-3_2	FYN	Tyrosine-protein kinase Fyn	P06241	SL006913
610	IL11RA	3814-63_1	IL-11 RA	Interleukin-11 receptor subunit alpha	Q14626	SL007423
611	IL12RB2	3815-14_1	IL-12 RB2	Interleukin-12 receptor subunit beta-2	Q99665	SL007620
612	PRKCQ	3817-18_1	KPCT	Protein kinase C theta type	Q04759	SL007358
613	MAPKAPK2	3820-68_2	MAPK2	MAP kinase-activated protein kinase 2	P49137	SL010503
614	MAPKAPK5	3821-28_1	MAPK5	MAP kinase-activated protein kinase 5	Q8IW41	SL010504
615	MAPKAPK3	3822-54_2	MAPKAPK3	MAP kinase-activated protein kinase 3	Q16644	SL004765
616	MATK	3823-9_1	MATK	Megakaryocyte-associated tyrosine-protein kinase	P42679	SL010505
617	MAPK8	3825-18_2	MK08	Mitogen-activated protein kinase 8	P45983	SL010502
618	PAK6	3827-22_1	PAK6	Serine/threonine-protein kinase PAK 6	Q9NQU5	SL010509
619	PDGFC	3828-54_2	PDGF-CC	Platelet-derived growth factor C	Q9NRA1	SL011071
620	PTEN	3831-21_1	pTEN	Phosphatidylinositol 3,4,5-trisphosphate 3-phosphatase and dual-specificity protein phosphatase PTEN	P60484	SL003761
621	PTK6	3832-51_1	PTK6	Protein-tyrosine kinase 6	Q13882	SL010514
622	RGMA	3833-10_2	RGMA	Repulsive guidance molecule A	Q96B86	SL010467
623	TLR2	3835-11_2	TLR2	Toll-like receptor 2	O60603	SL004492
624	UFM1	3836-51_2	UFM1	Ubiquitin-fold modifier 1	P61960	SL010528
625	AIP	3839-60_2	AIP	AH receptor-interacting protein	O00170	SL011629
626	PPIA	3844-2_1	Cyclophilin A	Peptidyl-prolyl cis-trans isomerase A	P62937	SL004823
627	DYNLRB1	3845-51_2	DLRB1	Dynein light chain roadblock-type 1	Q9NP97	SL011530
628	ETHE1	3847-56_2	ETHE1	Persulfide dioxygenase ETHE1, mitochondrial	O95571	SL011532
629	GAPDH	3848-14_2	GAPDH, liver	Glyceraldehyde-3-phosphate dehydrogenase	P04406	SL003785
630	DNAJB1	3852-19_2	HSP 40	DnaJ homolog subfamily B member 1	P25685	SL000449
631	MDH1	3853-56_1	MDHC	Malate dehydrogenase, cytoplasmic	P40925	SL008102
632	NACA	3854-24_1	NACA	Nascent polypeptide-associated complex subunit alpha	Q13765	SL011631
633	PRDX1	3855-56_1	Peroxiredoxin-1	Peroxiredoxin-1	Q06830	SL004919
634	ACP1	3858-5_1	PPAC	Low molecular weight phosphotyrosine protein phosphatase	P24666	SL008063
635	PSMA1	3859-50_2	PSA1	Proteasome subunit alpha type-1	P25786	SL010973
636	PSMA6	3860-7_2	PSA6	Proteasome subunit alpha type-6	P60900	SL005630
637	RPS7	3864-5_2	RS7	40S ribosomal protein S7	P62081	SL011528
638	RPS6KA5	3865-53_1	RSK-like protein kinase	Ribosomal protein S6 kinase alpha-5	O75582	SL006919
639	SBDS	3866-7_2	SBDS	Ribosome maturation protein SBDS	Q9Y3A5	SL011529
640	SEZ6L2	3867-49_1	SE6L2	Seizure 6-like protein 2	Q6UXD5	SL011630
641	SGTA	3868-8_1	SGTA	Small glutamine-rich tetratricopeptide repeat-containing protein alpha	O43765	SL011533
642	TPT1	3872-2_1	TCTP	Translationally-controlled tumor protein	P13693	SL005679
643	TPO	3873-51_2	TMA	Thyroid peroxidase	P07202	SL000588
644	UBE2L3	3874-8_1	UB2L3	Ubiquitin-conjugating enzyme E2 L3	P68036	SL008157
645	ARID3A	3875-62_1	ARI3A	AT-rich interactive domain-containing protein 3A	Q99856	SL011549
646	ASGR1	3876-15_2	ASGR1	Asialoglycoprotein receptor 1	P07306	SL008835
647	CAMKK1	3877-67_2	CaMKK alpha	Calcium/calmodulin-dependent protein kinase kinase 1	Q8N5S9	SL004938
648	CDC37	3879-50_1	CDC37	Hsp90 co-chaperone Cdc37	Q16543	SL011232
649	DYNLL1	3881-49_2	DLC8	Dynein light chain 1, cytoplasmic	P63167	SL003753
650	EEF1B2	3882-10_1	EF-1-beta	Elongation factor 1-beta	P24534	SL005685
651	EIF5A	3884-5_1	eIF-5A-1	Eukaryotic translation initiation factor 5A-1	P63241	SL005687
652	HINT1	3886-72_1	HINT1	Histidine triad nucleotide-binding protein 1	P49773	SL009431
653	KPNB1	3887-90_2	IMB1	Importin subunit beta-1	Q14974	SL010927
654	ING1	3888-8_1	ING1	Inhibitor of growth protein 1	Q9UK53	SL009628
655	LMNB1	3889-64_2	Lamin-B1	Lamin-B1	P20700	SL006132
656	LDHB	3890-8_2	LDH-H 1	L-lactate dehydrogenase B chain	P07195	SL000493
657	MBD4	3891-56_1	MBD4	Methyl-CpG-binding domain protein 4	O95243	SL009629
658	MED1	3892-21_2	MED-1	Mediator of RNA polymerase II transcription subunit 1	Q15648	SL010328
659	MSLN	3893-64_1	Mesothelin	Mesothelin	Q13421	SL001905
660	NAGK	3894-15_2	NAGK	N-acetyl-D-glucosamine kinase	Q9UJ70	SL005629
661	PGAM1	3896-5_2	Phosphoglycerate mutase 1	Phosphoglycerate mutase 1	P18669	SL004820
662	PDXP	3897-61_1	PLPP	Pyridoxal phosphate phosphatase	Q96GD0	SL011709
663	PSMD7	3898-5_2	PSD7	26S proteasome non-ATPase regulatory subunit 7	P51665	SL007266
664	SKP1	3902-21_2	SKP1	S-phase kinase-associated protein 1	P63208	SL008808
665	SNX4	3903-49_2	Sorting nexin 4	Sorting nexin-4	O95219	SL005372
666	UBE2N	3905-62_1	UBE2N	Ubiquitin-conjugating enzyme E2 N	P61088	SL008143
667	DDR1	4122-12_2	discoidin domain receptor 1	Epithelial discoidin domain-containing receptor 1	Q08345	SL004119
668	FGF4	4123-60_2	FGF-4	Fibroblast growth factor 4	P08620	SL003171
669	HSPA1A	4124-24_2	HSP 70	Heat shock 70 kDa protein 1A	P0DMV8	SL000451
670	AGER	4125-52_2	sRAGE	Advanced glycosylation end product-specific receptor, soluble	Q15109	SL003680
671	BPI	4126-22_1	BPI	Bactericidal permeability-increasing protein	P17213	SL004511
672	C6	4127-75_1	C6	Complement component C6	P13671	SL000322
673	CCL24	4128-27_2	Eotaxin-2	C-C motif chemokine 24	O00175	SL003104
674	CFB	4129-72_1	Factor B	Complement factor B	P00751	SL000414
675	FGF6	4130-71_1	FGF-6	Fibroblast growth factor 6	P10767	SL004340
676	FN1	4131-72_2	Fibronectin	Fibronectin	P02751	SL000426
677	FST	4132-27_2	FST	Follistatin	P19883	SL000674
678	GZMB	4133-54_2	Granzyme B	Granzyme B	P10144	SL004068
679	HBEGF	4134-4_2	HB-EGF	Heparin-binding EGF-like growth factor	Q99075	SL000138
680	IGHE IGK@ IGL@	4135-84_2	IgE	Immunoglobulin E	P01854	SL000461
681	IL17D	4136-40_2	IL-17D	Interleukin-17D	Q8TAD2	SL004353
682	IL25	4137-57_2	IL-17E	Interleukin-25	Q9H293	SL004351
683	IL20	4138-25_2	IL-20	Interleukin-20	Q9NYY1	SL004346
684	IL6R	4139-71_2	IL-6 sRa	Interleukin-6 receptor subunit alpha	P08887	SL001943
685	IL7	4140-3_2	IL-7	Interleukin-7	P13232	SL000483
686	CXCL10	4141-79_1	IP-10	C-X-C motif chemokine 10	P02778	SL003183
687	XCL1	4143-74_2	Lymphotactin	Lymphotactin	P47992	SL003186
688	CCL13	4144-13_1	MCP-4	C-C motif chemokine 13	Q99616	SL000517
689	NTF3	4145-58_2	Neurotrophin-3	Neurotrophin-3	P20783	SL004359
690	NTF4	4146-58_2	Neurotrophin-5	Neurotrophin-4	P34130	SL004360
691	PAPPA	4148-49_2	PAPP-A	Pappalysin-1	Q13219	SL002755
692	PDGFB	4149-8_2	PDGF-BB	Platelet-derived growth factor subunit B	P01127	SL000537
693	PLG	4150-75_2	Plasmin	Plasmin	P00747	SL000540
694	PLG	4151-6_2	Plasminogen	Plasminogen	P00747	SL000541
695	KLKB1	4152-58_2	Prekallikrein	Plasma kallikrein	P03952	SL000545
696	SELP	4154-57_2	P-Selectin	P-selectin	P16109	SL000560
697	TNC	4155-3_2	Tenascin	Tenascin	P24821	SL003198
698	TGFB2	4156-74_1	TGF-b2	Transforming growth factor beta-2	P61812	SL000088
699	F2	4157-2_1	Thrombin	Thrombin	P00734	SL000586
700	PLAU	4158-54_2	uPA	Urokinase-type plasminogen activator	P00749	SL000613
701	CFH	4159-130_1	Factor H	Complement factor H	P08603	SL000415
702	MMP2	4160-49_1	MMP-2	72 kDa type IV collagenase	P08253	SL000124
703	TF	4162-54_2	Transferrin	Serotransferrin	P02787	SL000601
704	H2AFZ	4163-5_2	Histone H2A.z	Histone H2A.z	P0C0S5	SL002093
705	TG	4165-2_1	Thyroglobulin	Thyroglobulin	P01266	SL000587
706	YWHAB,YWHAE,YWHAG,YWHAH,YWHAQ,YWHAZ,SFN	4179-57_3	2003-03-14	14-3-3 protein family	P31946, P62258, P61981, Q04917, P27348, P63104, P31947	SL017611
707	EIF4EBP2	4184-43_3	4EBP2	Eukaryotic translation initiation factor 4E-binding protein 2	Q13542	SL008378
708	PGD	4187-49_2	6-Phosphogluconate dehydrogenase	6-phosphogluconate dehydrogenase, decarboxylating	P52209	SL000247
709	AKR7A2	4188-1_2	Aflatoxin B1 aldehyde reductase	Aflatoxin B1 aldehyde reductase member 2	O43488	SL003658
710	AKR1A1	4192-10_2	AK1A1	Alcohol dehydrogenase [NADP(+)]	P14550	SL008039
711	ANP32B	4194-26_3	AN32B	Acidic leucine-rich nuclear phosphoprotein 32 family member B	Q92688	SL011769
712	CFL1	4203-50_2	Cofilin-1	Cofilin-1	P23528	SL004920
713	VTA1	4209-60_2	DRG-1	Vacuolar protein sorting-associated protein VTA1 homolog	Q9NP79	SL004757
714	DCTN2	4210-19_2	Dynactin subunit 2	Dynactin subunit 2	Q13561	SL009207
715	EPS15L1	4212-5_3	EP15R	Epidermal growth factor receptor substrate 15-like 1	Q9UBC2	SL012188
716	HSD17B10	4217-49_3	ERAB	3-hydroxyacyl-CoA dehydrogenase type-2	Q99714	SL004795
717	FER	4220-39_2	FER	Tyrosine-protein kinase Fer	P16591	SL005588
718	SYNCRIP	4224-7_2	HNRPQ	Heterogeneous nuclear ribonucleoprotein Q	O60506	SL007022
719	HSPA8	4228-37_2	HSP70 protein 8	Heat shock cognate 71 kDa protein	P11142	SL004899
720	EIF4G2	4230-1_2	IF4G2	Eukaryotic translation initiation factor 4 gamma 2	P78344	SL011211
721	IGF1R	4232-19_2	IGF-I sR	Insulin-like growth factor 1 receptor	P08069	SL003304
722	IL1RL1	4234-8_2	IL-1 R4	Interleukin-1 receptor-like 1	Q01638	SL004146
723	LCMT1	4237-70_3	LCMT1	Leucine carboxyl methyltransferase 1	Q9UIC8	SL011770
724	LIN7B	4238-4_2	LIN7B	Protein lin-7 homolog B	Q9HAP6	SL012168
725	PKM2	4240-31_2	M2-PK	Pyruvate kinase PKM	P14618	SL002650
726	MDM2	4245-80_2	MDM2	E3 ubiquitin-protein ligase Mdm2	Q00987	SL001999
727	L1CAM	4246-40_2	NCAM-L1	Neural cell adhesion molecule L1	P32004	SL004154
728	NME2	4249-64_2	NDP kinase B	Nucleoside diphosphate kinase B	P22392	SL004921
729	NSFL1C	4250-23_3	NSF1C	NSFL1 cofactor p47	Q9UNZ2	SL006268
730	NME1	4252-33_4	Nucleoside diphosphate kinase A	Nucleoside diphosphate kinase A	P15531	SL003687
731	NUDCD3	4254-6_2	NUDC3	NudC domain-containing protein 3	Q8IVD9	SL011768
732	PA2G4	4258-15_2	PA2G4	Proliferation-associated protein 2G4	Q9UQ80	SL008331
733	PON1	4261-55_2	paraoxonase 1	Serum paraoxonase/arylesterase 1	P27169	SL005493
734	PES1	4267-81_3	PESC	Pescadillo homolog	O00541	SL011772
735	PFDN5	4271-75_2	PFD5	Prefoldin subunit 5	Q99471	SL006705
736	GPI	4272-46_2	PHI	Glucose-6-phosphate isomerase	P06744	SL000539
737	PEBP1	4276-10_2	prostatic binding protein	Phosphatidylethanolamine-binding protein 1	P30086	SL005358
738	P4HB	4278-14_3	Protein disulfide-isomerase	Protein disulfide-isomerase	P07237	SL004901
739	PSMA2	4280-47_2	PSA2	Proteasome subunit alpha type-2	P25787	SL008865
740	RAN	4282-3_2	RAN	GTP-binding nuclear protein Ran	P62826	SL005034
741	RBM39	4284-18_3	RBM39	RNA-binding protein 39	Q14498	SL011535
742	NAPA	4292-5_3	SNAA	Alpha-soluble NSF attachment protein	P54920	SL011202
743	SPHK1	4294-16_2	Sphingosine kinase 1	Sphingosine kinase 1	Q9NYA1	SL006088
744	SPON1	4297-62_3	Spondin-1	Spondin-1	Q9HCB6	SL005115
745	TK1	4301-58_2	Thymidine kinase	Thymidine kinase, cytosolic	P04183	SL000057
746	LCORL	4304-18_2	transcription factor MLR1, isoform CRA_b	Ligand-dependent nuclear receptor corepressor-like protein	Q8N3X6	SL006698
747	TKT	4306-4_2	Transketolase	Transketolase	P29401	SL003655
748	TPI1	4309-59_3	Triosephosphate isomerase	Triosephosphate isomerase	P60174	SL004812
749	DCTPP1	4314-12_2	XTP3A	dCTP pyrophosphatase 1	Q9H773	SL011809
750	PTPN6	4318-12_3	PTP-1C	Tyrosine-protein phosphatase non-receptor type 6	P29350	SL004940
751	AMN	4322-28_3	AMNLS	Protein amnionless	Q9BXJ7	SL013489
752	CST2	4324-33_2	CYTT	Cystatin-SA	P09228	SL008516
753	BOC	4328-2_2	BOC	Brother of CDO	Q9BWV1	SL013490
754	KLK3	4330-4_2	PSA	Prostate-specific antigen	P07288	SL000062
755	CLEC1B	4332-6_2	CLC1B	C-type lectin domain family 1 member B	Q9P126	SL013488
756	SAA1	4336-2_1	SAA	Serum amyloid A-1 protein	P0DJI8	SL000572
757	CRP	4337-49_2	CRP	C-reactive protein	P02741	SL000051
758	ICAM1	4342-10_3	sICAM-1	Intercellular adhesion molecule 1	P05362	SL002922
759	DAPK2	4355-13_1	DAPK2	Death-associated protein kinase 2	Q9UIK4	SL007752
760	DYRK3	4359-87_1	DYRK3	Dual specificity tyrosine-phosphorylation-regulated kinase 3	O43781	SL013570
761	NGF	4368-8_2	b-NGF	beta-nerve growth factor	P01138	SL000305
762	INHBA INHBB	4383-97_1	Activin AB	Inhibin beta A chain:Inhibin beta B chain heterodimer	P08476 P09529	SL004837
763	DHH	4389-2_1	DHH	Desert hedgehog protein N-product	O43323	SL007003
764	FGF12	4392-54_2	FGF-12	Fibroblast growth factor 12	P61328	SL005161
765	FGF16	4393-3_1	FGF-16	Fibroblast growth factor 16	O43320	SL004334
766	FGF8	4394-71_2	FGF-8A	Fibroblast growth factor 8 isoform A	P55075	SL014308
767	IFNL1	4396-54_1	IFN-lambda 1	Interferon lambda-1	Q8IU54	SL004348
768	IFNL2	4397-26_2	IFN-lambda 2	Interferon lambda-2	Q8IZJ0	SL004349
769	MST1	4407-10_1	MSP	Hepatocyte growth factor-like protein	P26927	SL005202
770	SLPI	4413-3_2	SLPI	Antileukoproteinase	P03973	SL001888
771	SFTPD	4414-69_2	SP-D	Pulmonary surfactant-associated protein D	P35247	SL004484
772	ADAM12	4420-7_2	ADAM12	Disintegrin and metalloproteinase domain-containing protein 12	O43184	SL009988
773	BCL2L1	4423-77_2	BCL2-like 1 protein	Bcl-2-like protein 1	Q07817	SL003674
774	CHST2	4428-1_2	CHST2	Carbohydrate sulfotransferase 2	Q9Y4C5	SL013988
775	CHST6	4429-51_2	CHST6	Carbohydrate sulfotransferase 6	Q9GZX3	SL014130
776	COLEC11	4430-44_3	Collectin Kidney 1	Collectin-11	Q9BWP8	SL006713
777	ENPP7	4435-66_2	ENPP7	Ectonucleotide pyrophosphatase/phosphodiesterase family member 7	Q6UWV6	SL009045
778	ENTPD3	4436-1_2	ENTP3	Ectonucleoside triphosphate diphosphohydrolase 3	O75355	SL014093
779	ENTPD5	4437-56_3	ENTP5	Ectonucleoside triphosphate diphosphohydrolase 5	O75356	SL014028
780	FCRL3	4440-15_2	FCRL3	Fc receptor-like protein 3	Q96P31	SL014088
781	GREM1	4449-67_3	GREM1	Gremlin-1	O60565	SL007024
782	HNRNPAB	4450-26_2	hnRNP A/B	Heterogeneous nuclear ribonucleoprotein A/B	Q99729	SL009791
783	LRRTM1	4452-9_2	LRRT1	Leucine-rich repeat transmembrane neuronal protein 1	Q86UE6	SL014096
784	LRRTM3	4453-83_3	LRRT3	Leucine-rich repeat transmembrane neuronal protein 3	Q86VH5	SL014108
785	MFGE8	4455-89_2	MFGM	Lactadherin	Q08431	SL006523
786	PCSK7	4459-68_2	PCSK7	Proprotein convertase subtilisin/kexin type 7	Q16549	SL014069
787	PDPK1	4460-8_2	PDPK1	3-phosphoinositide-dependent protein kinase 1	O15530	SL006998
788	RASA1	4462-8_2	RASA1	Ras GTPase-activating protein 1	P20936	SL013754
789	SIGLEC1	4464-10_2	Sialoadhesin	Sialoadhesin	Q9BZZ2	SL001753
790	SPARCL1	4467-49_2	SPARCL1	SPARC-like protein 1	Q14515	SL005488
791	SPHK2	4468-21_2	SPHK2	Sphingosine kinase 2	Q9NRA0	SL014029
792	CHST15	4469-78_2	ST4S6	Carbohydrate sulfotransferase 15	Q7LFX5	SL007502
793	TGM3	4471-50_2	TGM3	Protein-glutamine gamma-glutamyltransferase E	Q08188	SL008945
794	TPM2	4472-5_2	Tropomyosin 2	Tropomyosin beta chain	P07951	SL004908
795	RPS27A	4474-19_2	Ubiquitin	Ubiquitin	P62979	SL004070
796	ZAP70	4476-22_2	ZAP70	Tyrosine-protein kinase ZAP-70	P43403	SL010519
797	SERPING1	4479-14_2	C1-Esterase Inhibitor	Plasma protease C1 inhibitor	P05155	SL000308
798	C3	4480-59_2	C3b	Complement C3b	P01024	SL000314
799	C4A C4B	4481-34_2	C4	Complement C4	P0C0L4, P0C0L5	SL000316
800	C5 C6	4482-66_2	C5b, 6 Complex	Complement C5b-C6 complex	P01031,P13671	SL000321
801	FGF7	4487-1_1	FGF7	Fibroblast growth factor 7	P21781	SL001691
802	IL3RA	4490-65_2	IL-3 Ra	Interleukin-3 receptor subunit alpha	P26951	SL005187
803	IL5RA	4491-4_2	IL-5 Ra	Interleukin-5 receptor subunit alpha	Q01344	SL005188
804	IL11	4493-92_1	IL-11	Interleukin-11	P20809	SL000470
805	IL12B IL23A	4494-63_2	IL-23	Interleukin-23	P29460, Q9NPF7	SL005184
806	KNG1	4495-33_2	Kininogen, HMW	Kininogen-1	P01042	SL017189
807	MMP12	4496-60_2	MMP-12	Macrophage metalloelastase	P39900	SL000522
808	NCAM1	4498-62_2	NCAM-120	Neural cell adhesion molecule 1, 120 kDa isoform	P13591	SL003764
809	PDGFA	4499-21_1	PDGF-AA	Platelet-derived growth factor subunit A	P04085	SL000535
810	CLEC11A	4500-50_2	SCGF-alpha	Stem cell growth factor-alpha	Q9Y240	SL004363
811	ADAMTS15	4533-76_2	ATS15	A disintegrin and metalloproteinase with thrombospondin motifs 15	Q8TE58	SL012740
812	PRSS22	4534-10_2	BSSP4	Brain-specific serine protease 4	Q9GZN4	SL012822
813	BST1	4535-50_2	BST1	ADP-ribosyl cyclase/cyclic ADP-ribose hydrolase 2	Q10588	SL008644
814	CBX5	4540-11_2	CBX5	Chromobox protein homolog 5	P45973	SL009768
815	CDON	4541-49_2	CDON	Cell adhesion molecule-related/down-regulated by oncogenes	Q4KMG0	SL014092
816	CLU	4542-24_2	Clusterin	Clusterin	P10909	SL001896
817	COL23A1	4543-65_2	CONA1	Collagen alpha-1(XXIII) chain	Q86Y22	SL014048
818	PPBP	4544-4_3	CTAP-III	Connective tissue-activating peptide III	P02775	SL004708
819	DNAJC19	4545-53_3	DnaJ homolog	Mitochondrial import inner membrane translocase subunit TIM14	Q96DA6	SL006197
820	ADGRE2	4546-27_3	EMR2	Adhesion G protein-coupled receptor E2	Q9UHX3	SL008822
821	FLRT1	4547-59_2	FLRT1	Leucine-rich repeat transmembrane protein FLRT1	Q9NZU1	SL014071
822	FUT3	4548-4_2	Fucosyltransferase 3	Galactoside 3(4)-L-fucosyltransferase	P21217	SL005575
823	FUT5	4549-78_2	FUT5	Alpha-(1,3)-fucosyltransferase 5	Q11128	SL014008
824	ADGRG5	4551-72_3	GP114	Adhesion G-protein coupled receptor G5	Q8IZF4	SL014094
825	HS6ST1	4552-13_2	H6ST1	Heparan-sulfate 6-O-sulfotransferase 1	O60243	SL014129
826	HDGFRP2	4553-65_3	HDGR2	Hepatoma-derived growth factor-related protein 2	Q7Z4V5	SL014009
827	IL34	4556-10_2	IL-34	Interleukin-34	Q6ZMJ4	SL013548
828	KIRREL3	4557-61_2	KIRR3	Kin of IRRE-like protein 3	Q8IZU9	SL014111
829	KYNU	4559-64_2	KYNU	Kynureninase	Q16719	SL013969
830	BIRC7	4561-65_2	Livin B	Baculoviral IAP repeat-containing protein 7 Isoform beta	Q96CA5	SL004299
831	NXPH1	4562-1_2	NXPH1	Neurexophilin-1	P58417	SL012457
832	PLCG1	4563-61_2	PLCG1	1-phosphatidylinositol 4,5-bisphosphate phosphodiesterase gamma-1	P19174	SL012108
833	PLXNC1	4564-2_2	PLXC1	Plexin-C1	O60486	SL006406
834	RSPO2	4566-24_3	RSPO2	R-spondin-2	Q6UXX9	SL013989
835	SH2D1A	4567-82_2	SH21A	SH2 domain-containing protein 1A	O60880	SL014468
836	SLITRK5	4568-17_2	SLIK5	SLIT and NTRK-like protein 5	O94991	SL014070
837	SORCS2	4569-52_2	SORC2	VPS10 domain-containing receptor SorCS2	Q96PQ0	SL014091
838	PPY	4588-1_2	PH	Pancreatic hormone	P01298	SL011499
839	ADCYAP1	4593-11_1	PACAP-27	Pituitary adenylate cyclase-activating polypeptide 27	P18509	SL011508
840	ADCYAP1	4594-22_2	PACAP-38	Pituitary adenylate cyclase-activating polypeptide 38	P18509	SL011498
841	IL6	4673-13_2	IL-6	Interleukin-6	P05231	SL000087
842	HIBADH	4693-72_2	3HIDH	3-hydroxyisobutyrate dehydrogenase, mitochondrial	P31937	SL008085
843	FABP3	4696-2_2	FABP	Fatty acid-binding protein, heart	P05413	SL001774
844	CSF2	4697-59_2	GM-CSF	Granulocyte-macrophage colony-stimulating factor	P04141	SL001726
845	LTA	4703-87_2	TNF-b	Lymphotoxin-alpha	P01374	SL000597
846	EPB41	4706-17_2	41	Protein 4.1	P11171	SL010830
847	HSD17B1	4708-3_2	17-beta-HSD 1	Estradiol 17-beta-dehydrogenase 1	P14061	SL004253
848	APOD	4712-28_2	Apo D	Apolipoprotein D	P05090	SL005361
849	IL3	4717-55_2	IL-3	Interleukin-3	P08700	SL000479
850	PPIB	4718-5_2	PPIB	Peptidyl-prolyl cis-trans isomerase B	P23284	SL007869
851	PDIA3	4719-58_2	Protein disulfide isomerase A3	Protein disulfide-isomerase A3	P30101	SL003524
852	TFF3	4721-54_2	TFF3	Trefoil factor 3	Q07654	SL006119
853	AFM	4763-31_3	Afamin	Afamin	P43652	SL004742
854	OLFM4	4769-10_3	Olfactomedin-4	Olfactomedin-4	Q6UX06	SL008590
855	SMPDL3A	4771-10_3	ASM3A	Acid sphingomyelinase-like phosphodiesterase 3a	Q92484	SL012754
856	FAM107B	4774-62_3	FAM107B	Protein FAM107B	Q9H098	SL016129
857	GSN	4775-34_3	Gelsolin	Gelsolin	P06396	SL005572
858	SERPINA6	4785-30_3	CBG	Corticosteroid-binding globulin	P08185	SL000347
859	CMPK1	4786-58_3	Cytidylate kinase	UMP-CMP kinase	P30085	SL007871
860	Human-virus	4792-51_2	C34 gp41 HIV Fragment	gp41 C34 peptide, HIV	Q70626	SL016148
861	LPO	4801-13_3	PERL	Lactoperoxidase	P22079	SL007153
862	COL8A1	4807-13_3	CO8A1	Collagen alpha-1(VIII) chain	P27658	SL008072
863	ITIH4	4811-33_3	ITI heavy chain H4	Inter-alpha-trypsin inhibitor heavy chain H4	Q14624	SL004739
864	TXNDC12	4815-25_3	TXD12	Thioredoxin domain-containing protein 12	O95881	SL016128
865	SFN	4829-43_6	STRATIFIN	14-3-3 protein sigma	P31947	SL001737
866	SELL	4831-4_2	sL-Selectin	L-Selectin	P14151	SL002823
867	TNFRSF10A	4832-75_2	TRAIL R1	Tumor necrosis factor receptor superfamily member 10A	O00220	SL004156
868	EPHA2	4834-61_2	Epithelial cell kinase	Ephrin type-A receptor 2	P29317	SL002654
869	CSF3	4840-73_1	G-CSF	Granulocyte colony-stimulating factor	P09919	SL001729
870	GPC3	4842-62_2	Glypican 3	Glypican-3	P51654	SL000070
871	IL1A	4851-25_1	IL-1a	Interleukin-1 alpha	P01583	SL000125
872	BMPR1A	4859-6_1	BMPR1A	Bone morphogenetic protein receptor type-1A	P36894	SL004080
873	BMPR2	4862-63_1	BMP RII	Bone morphogenetic protein receptor type-2	Q13873	SL004133
874	NTRK2	4866-59_2	TrkB	BDNF/NT-3 growth factors receptor	Q16620	SL004160
875	VEGFA	4867-15_2	VEGF121	Vascular endothelial growth factor A, isoform 121	P15692	SL003310
876	ANG	4874-3_1	Angiogenin	Angiogenin	P03950	SL000003
877	C3	4875-73_1	C3d	Complement C3d fragment	P01024	SL003362
878	F9	4876-32_1	Coagulation Factor IX	Coagulation factor IX	P00740	SL000357
879	F10	4878-3_1	Coagulation Factor X	Coagulation Factor X	P00742	SL000360
880	GDF2	4880-21_1	GDF2	Growth/differentiation factor 2	Q9UK05	SL007756
881	INS	4883-56_2	Insulin	Insulin	P01308	SL000021
882	CCL7	4886-3_1	MCP-3	C-C motif chemokine 7	P80098	SL000516
883	WNT7A	4889-82_1	WNT7A	Protein Wnt-7a	O00755	SL009951
884	POMC	4890-10_1	ACTH	Corticotropin	P01189	SL003461
885	GCG	4891-50_1	Glucagon	Glucagon	P01275	SL000433
886	C3	4900-8_1	C3a	C3a anaphylatoxin	P01024	SL000313
887	PPP3CA PPP3R1	4903-72_1	Calcineurin	Calcineurin	Q08209 P63098	SL003657
888	CASP2	4904-7_1	Caspase-2	Caspase-2	P42575	SL003710
889	COTL1	4905-63_1	Coactosin-like protein	Coactosin-like protein	Q14019	SL004814
890	F5	4906-35_1	Coagulation Factor V	Coagulation Factor V	P12259	SL000622
891	FGA FGB FGG	4907-56_1	D-dimer	D-dimer	P02671 P02675 P02679	SL000022
892	ENG	4908-6_1	Endoglin	Endoglin	P17813	SL004482
893	LGALS8	4909-68_1	Galectin-8	Galectin-8	O00214	SL005167
894	PLA2G1B	4910-21_1	GIB	Phospholipase A2	P04054	SL004064
895	GSTP1	4911-49_2	Glutathione S-transferase Pi	Glutathione S-transferase P	P09211	SL003643
896	GOT1	4912-17_1	GOT1	Aspartate aminotransferase, cytoplasmic	P17174	SL000280
897	CCL16	4913-78_1	HCC-4	C-C motif chemokine 16	O15467	SL003300
898	CGA CGB	4914-10_1	HCG	Human Chorionic Gonadotropin	P01215,P01233	SL001766
899	HBA1 HBB	4915-64_2	Hemoglobin	Hemoglobin	P69905, P68871	SL000836
900	IGHD IGK@ IGL@	4916-2_1	IgD	Immunoglobulin D	P01880	SL000460
901	ITGAV ITGB5	4917-62_1	Integrin aVb5	Integrin alpha-V: beta-5 complex	P06756, P18084	SL003182
902	LIFR	4919-56_2	LIF sR	Leukemia inhibitory factor receptor	P42702	SL004714
903	LYZ	4920-10_1	Lysozyme	Lysozyme C	P61626	SL000510
904	CCL19	4922-13_1	MIP-3b	C-C motif chemokine 19	Q99731	SL003189
905	AMH	4923-79_1	MIS	Muellerian-inhibiting factor	P03971	SL005201
906	MMP1	4924-32_1	MMP-1	Interstitial collagenase	P03956	SL000521
907	MMP13	4925-54_2	MMP-13	Collagenase 3	P45452	SL000523
908	SHBG	4929-55_1	SHBG	Sex hormone-binding globulin	P04278	SL005102
909	STC1	4930-21_1	Stanniocalcin-1	Stanniocalcin-1	P52823	SL005789
910	F3	4931-59_1	TF	Tissue Factor	P13726	SL000024
911	EREG	4956-2_1	EPI	Epiregulin	O14944	SL000139
912	RPSA	4957-1_2	40S ribosomal protein SA	40S ribosomal protein SA	P08865	SL004605
913	AGR2	4959-2_1	AGR2	Anterior gradient protein 2 homolog	O95994	SL004925
914	ANXA1	4960-72_1	annexin I	Annexin A1	P04083	SL004208
915	ANXA2	4961-17_1	annexin II	Annexin A2	P07355	SL004209
916	CDNF	4962-52_1	ARMEL	Cerebral dopamine neurotrophic factor	Q49AH0	SL012538
917	ARPP19	4963-19_1	ARP19	cAMP-regulated phosphoprotein 19	P56211	SL011708
918	ERAP1	4964-67_1	ARTS1	Endoplasmic reticulum aminopeptidase 1	Q9NZ08	SL007729
919	ATP5B	4965-27_1	ATP synthase beta chain	ATP synthase subunit beta, mitochondrial	P06576	SL005675
920	C1QBP	4967-1_1	C1QBP	Complement component 1 Q subcomponent-binding protein, mitochondrial	Q07021	SL008177
921	CAPG	4968-50_1	CAPG	Macrophage-capping protein	P40121	SL008099
922	CA1	4969-2_1	Carbonic anhydrase I	Carbonic anhydrase 1	P00915	SL004866
923	CA2	4970-55_1	carbonic anhydrase II	Carbonic anhydrase 2	P00918	SL000339
924	CTSZ	4971-1_1	CATZ	Cathepsin Z	Q9UBR2	SL008380
925	BIRC3	4973-18_1	cIAP-2	Baculoviral IAP repeat-containing protein 3	Q13489	SL003728
926	CRK	4976-57_1	CRK	Adapter molecule crk	P46108	SL013240
927	DBNL	4978-54_2	DBNL	Drebrin-like protein	Q9UJU6	SL011628
928	DPT	4979-34_2	DERM	Dermatopontin	Q07507	SL008178
929	DSC3	4981-6_1	DSC3	Desmocollin-3	Q14574	SL008709
930	PI3	4982-54_1	Elafin	Elafin	P19957	SL004458
931	ERP29	4983-6_1	ERP29	Endoplasmic reticulum resident protein 29	P30040	SL003522
932	ESD	4984-83_1	Esterase D	S-formylglutathione hydrolase	P10768	SL006378
933	FABP5	4985-11_1	FABPE	Fatty acid-binding protein, epidermal	Q01469	SL005352
934	PTK2	4986-59_1	FAK1	Focal adhesion kinase 1	Q05397	SL012248
935	FCAR	4987-17_1	FCAR	Immunoglobulin alpha Fc receptor	P24071	SL010373
936	FGFR4	4988-49_2	FGFR4	Fibroblast growth factor receptor 4	P22455	SL002036
937	FGG	4989-7_1	Fibrinogen g-chain dimer	Fibrinogen gamma chain	P02679	SL003341
938	GP1BA	4990-87_1	GP1BA	Platelet glycoprotein Ib alpha chain	P07359	SL006460
939	GPC5	4991-12_1	GPC5	Glypican-5	P78333	SL012469
940	GRN	4992-49_1	GRN	Granulins	P28799	SL007173
941	GSTA3	4993-16_1	GSTA3	Glutathione S-transferase A3	Q16772	SL000670
942	HNRNPK	4994-178_1	hnRNP K	Heterogeneous nuclear ribonucleoprotein K	P61978	SL002756
943	HPGD	4995-16_1	HPG-	15-hydroxyprostaglandin dehydrogenase [NAD(+)]	P15428	SL003930
944	HRG	4996-66_1	HRG	Histidine-rich glycoprotein	P04196	SL006448
945	EIF4A3	4997-19_1	IF4A3	Eukaryotic initiation factor 4A-III	P38919	SL011616
946	JAK2	4998-50_1	JAK2	Tyrosine-protein kinase JAK2	O60674	SL007025
947	LGALS3BP	5000-52_1	LG3BP	Galectin-3-binding protein	Q08380	SL006522
948	SCGB2A1	5001-6_2	Mammaglobin 2	Mammaglobin-B	O75556	SL001973
949	MMP14	5002-76_1	MMP-14	Matrix metalloproteinase-14	P50281	SL002646
950	MAPK11	5004-69_1	MK11	Mitogen-activated protein kinase 11	Q15759	SL007453
951	MAPK12	5005-4_1	MK12	Mitogen-activated protein kinase 12	P53778	SL007281
952	MAPK13	5006-71_1	MK13	Mitogen-activated protein kinase 13	O15264	SL006993
953	MAPK14	5007-1_1	MAPK14	Mitogen-activated protein kinase 14	Q16539	SL006920
954	SOD2	5008-51_1	Mn SOD	Superoxide dismutase [Mn], mitochondrial	P04179	SL001815
955	MSN	5009-11_1	Moesin	Moesin	P26038	SL005846
956	NAMPT	5011-11_1	PBEF	Nicotinamide phosphoribosyltransferase	P43490	SL003685
957	AK1	5012-67_1	Myokinase, human	Adenylate kinase isoenzyme 1	P00568	SL004296
958	CLIC1	5013-2_1	NCC27	Chloride intracellular channel protein 1	O00299	SL004915
959	NCK1	5014-49_1	NCK1	Cytoplasmic protein NCK1	P16333	SL006091
960	PLA2G7	5015-15_1	PAFAH	Platelet-activating factor acetylhydrolase	Q13093	SL003440
961	PARK7	5016-61_2	PARK7	Protein deglycase DJ-1	Q99497	SL008933
962	PRDX5	5017-19_1	Peroxiredoxin-5	Peroxiredoxin-5, mitochondrial	P30044	SL004932
963	PRDX6	5018-68_1	Peroxiredoxin-6	Peroxiredoxin-6	P30041	SL005694
964	UCHL1	5019-16_2	PGP9.5	Ubiquitin carboxyl-terminal hydrolase isozyme L1	P09936	SL002803
965	PGK1	5020-50_1	phosphoglycerate kinase 1	Phosphoglycerate kinase 1	P00558	SL003653
966	PPA1	5021-13_1	PPase	Inorganic pyrophosphatase	Q15181	SL004914
967	PSME1	5022-61_1	PSME1	Proteasome activator complex subunit 1	Q06323	SL008176
968	ADSL	5023-23_1	PUR8	Adenylosuccinate lyase	P30566	SL009792
969	RB1	5024-67_1	Rb	Retinoblastoma-associated protein	P06400	SL002522
970	RPS3	5026-66_1	RS3	40S ribosomal protein S3	P23396	SL008059
971	CD163	5028-59_1	sCD163	Scavenger receptor cysteine-rich type 1 protein M130	Q86VB7	SL005764
972	FAP	5029-3_1	SEPR	Prolyl endopeptidase FAP	Q12884	SL006528
973	SIRT2	5030-52_1	SIRT2	NAD-dependent protein deacetylase sirtuin-2	Q8IXJ6	SL006629
974	SPTAN1	5031-10_1	SPTA2	Spectrin alpha chain, non-erythrocytic 1	Q13813	SL008190
975	SSRP1	5032-64_1	SSRP1	FACT complex subunit SSRP1	Q08945	SL009868
976	TPM1	5033-27_1	Tropomyosin 1 alpha chain	Tropomyosin alpha-1 chain	P09493	SL004737
977	PRSS2	5034-79_1	Trypsin 2	Trypsin-2	P07478	SL010388
978	TYMS	5035-7_1	TS	Thymidylate synthase	P04818	SL000142
979	TNFAIP6	5036-50_1	TSG-6	Tumor necrosis factor-inducible gene 6 protein	P98066	SL004782
980	CD274	5060-62_3	B7-H1	Programmed cell death 1 ligand 1	Q9NZQ7	SL004852
981	ICOSLG	5061-27_3	B7-H2	ICOS ligand	O75144	SL004853
982	CD226	5062-60_3	CD226	CD226 antigen	Q15762	SL011100
983	CD300C	5066-134_3	CLM6	CMRF35-like molecule 6	Q08708	SL014270
984	CRTAM	5068-54_3	CRTAM	Cytotoxic and regulatory T-cell molecule	O95727	SL014208
985	CD55	5069-9_3	DAF	Complement decay-accelerating factor	P08174	SL004556
986	TNFRSF6B	5070-76_3	DcR3	Tumor necrosis factor receptor superfamily member 6B	O95407	SL003739
987	EPHA10	5076-53_2	EPHAA	Ephrin type-A receptor 10	Q5JZY3	SL014294
988	EPHB2	5077-28_3	EPHB2	Ephrin type-B receptor 2	P29323	SL007179
989	EPHB6	5078-82_3	EphB6	Ephrin type-B receptor 6	O15197	SL008414
990	TNFRSF18	5079-11_3	GITR	Tumor necrosis factor receptor superfamily member 18	Q9Y5U5	SL004859
991	GPNMB	5080-131_3	GPNMB	Transmembrane glycoprotein NMB	Q14956	SL007429
992	IL1RAPL2	5082-51_3	IL-1 sR9	X-linked interleukin-1 receptor accessory protein-like 2	Q9NP60	SL004849
993	IL17RB	5084-154_3	IL-17B R	Interleukin-17 receptor B	Q9NRM6	SL005174
994	IL20RA	5085-18_3	IL-20 Ra	Interleukin-20 receptor subunit alpha	Q9UHF4	SL005181
995	IL22RA2	5087-5_3	IL-22BP	Interleukin-22 receptor subunit alpha-2	Q969J5	SL005183
996	IL23R	5088-175_3	IL-23 R	Interleukin-23 receptor	Q5VWK5	SL005185
997	IL7R	5089-11_3	IL-7 Ra	Interleukin-7 receptor subunit alpha	P16871	SL005189
998	LILRB1	5090-49_2	ILT-2	Leukocyte immunoglobulin-like receptor subfamily B member 1	Q8NHL6	SL005190
999	LILRB2	5091-28_3	ILT-4	Leukocyte immunoglobulin-like receptor subfamily B member 2	Q8N423	SL005191
1000	JAG1	5092-51_3	JAG1	Protein jagged-1	P78504	SL007328
1001	JAG2	5093-47_3	JAG2	Protein jagged-2	Q9Y219	SL007774
1002	AMICA1	5094-62_3	JAML1	Junctional adhesion molecule-like	Q86YT9	SL009202
1003	KIR2DL4	5095-21_3	KI2L4	Killer cell immunoglobulin-like receptor 2DL4	Q99706	SL012698
1004	KIR3DL2	5096-51_3	KI3L2	Killer cell immunoglobulin-like receptor 3DL2	P43630	SL014269
1005	KIR3DS1	5097-14_3	KI3S1	Killer cell immunoglobulin-like receptor 3DS1	Q14943	SL014289
1006	KLRF1	5098-79_3	KLRF1	Killer cell lectin-like receptor subfamily F member 1	Q9NZS2	SL014209
1007	LAG3	5099-14_3	LAG-3	Lymphocyte activation gene 3 protein	P18627	SL005195
1008	SCARB2	5100-53_3	LIMP II	Lysosome membrane protein 2	Q14108	SL005197
1009	MICB	5102-55_3	MICB	MHC class I polypeptide-related sequence B	Q29980	SL005200
1010	CD200R1	5103-30_3	MO2R1	Cell surface glycoprotein CD200 receptor 1	Q8TD46	SL014288
1011	NCR1	5104-57_3	NKp46	Natural cytotoxicity triggering receptor 1	O76036	SL005207
1012	RTN4R	5105-2_3	Nogo Receptor	Reticulon-4 receptor	Q9BZR6	SL005208
1013	NOTCH2	5106-52_3	NOTC2	Neurogenic locus notch homolog protein 2	Q04721	SL007356
1014	NOTCH1	5107-7_2	Notch 1	Neurogenic locus notch homolog protein 1	P46531	SL005703
1015	NOTCH3	5108-72_3	Notch-3	Neurogenic locus notch homolog protein 3	Q9UM47	SL005209
1016	NRCAM	5109-24_3	Nr-CAM	Neuronal cell adhesion molecule	Q92823	SL005210
1017	NRXN1	5110-84_3	NRX1B	Neurexin-1-beta	P58400	SL009054
1018	NRXN3	5111-15_3	NRX3B	Neurexin-3-beta	Q9HDB5	SL008728
1019	CD200	5112-73_3	OX2G	OX-2 membrane glycoprotein	P41217	SL014268
1020	PRLR	5114-65_3	Prolactin Receptor	Prolactin receptor	P16471	SL005212
1021	RELT	5115-31_3	RELT	Tumor necrosis factor receptor superfamily member 19L	Q969Z4	SL005213
1022	ROBO2	5116-62_2	ROBO2	Roundabout homolog 2	Q9HCK4	SL007680
1023	ROBO3	5117-14_3	ROBO3	Roundabout homolog 3	Q96MS0	SL014148
1024	SEMA6A	5122-92_2	Semaphorin-6A	Semaphorin-6A	Q9H2E6	SL005214
1025	ICAM5	5124-69_3	sICAM-5	Intercellular adhesion molecule 5	Q9UMF0	SL005169
1026	SIGLEC14	5125-6_3	SIG14	Sialic acid-binding Ig-like lectin 14	Q08ET2	SL014292
1027	SLAMF6	5128-53_3	SLAF6	SLAM family member 6	Q96DU3	SL014228
1028	SCARF1	5129-12_3	SREC-I	Scavenger receptor class F member 1	Q14162	SL005221
1029	SCARF2	5130-67_3	SREC-II	Scavenger receptor class F member 2	Q96GP6	SL005222
1030	TNFRSF19	5131-15_3	TAJ	Tumor necrosis factor receptor superfamily member 19	Q9NS68	SL004863
1031	IL27RA	5132-71_3	TCCR	Interleukin-27 receptor subunit alpha	Q6UWB1	SL005223
1032	TGFBR2	5133-17_3	TGF-b R II	TGF-beta receptor type-2	P37173	SL002078
1033	HAVCR2	5134-52_2	TIMD3	Hepatitis A virus cellular receptor 2	Q8TDQ0	SL007547
1034	TNFRSF12A	5138-50_3	TWEAKR	Tumor necrosis factor receptor superfamily member 12A	Q9NP84	SL004366
1035	UNC5C	5139-32_3	UNC5H3	Netrin receptor UNC5C	O95185	SL005230
1036	UNC5D	5140-56_3	UNC5H4	Netrin receptor UNC5D	Q6UXZ4	SL005231
1037	PDE7A	5178-5_3	PDE7A	High affinity cAMP-specific 3',5'-cyclic phosphodiesterase 7A	Q13946	SL011406
1038	PRKAA1 PRKAB1 PRKAG1	5183-53_3	AMPK a1b1g1	AMP Kinase (alpha1beta1gamma1)	Q13131 Q9Y478 P54619	SL016548
1039	KRAS	5193-51_3	K-ras	GTPase KRas	P01116	SL002542
1040	NMT1	5196-7_3	NMT1	Glycylpeptide N-tetradecanoyltransferase 1	P30419	SL006476
1041	PDE9A	5201-50_4	PDE9A	High affinity cGMP-specific 3',5'-cyclic phosphodiesterase 9A	O76083	SL016554
1042	PPID	5202-4_3	PPID	Peptidyl-prolyl cis-trans isomerase D	Q08752	SL007373
1043	PSME3	5204-13_3	PSME3	Proteasome activator complex subunit 3	P61289	SL005308
1044	GCKR	5223-59_3	GCKR	Glucokinase regulatory protein	Q14397	SL015728
1045	CSNK2A1 CSNK2B	5225-50_3	CK2-A1:B	Casein kinase II 2-alpha:2-beta heterotetramer	P68400 P67870	SL016550
1046	CSNK2A2 CSNK2B	5226-36_3	CK2-A2:B	Casein kinase II 2-alpha':2-beta heterotetramer	P19784 P67870	SL016551
1047	PDK1	5227-60_3	PDK1	[Pyruvate dehydrogenase (acetyl-transferring)] kinase isozyme 1, mitochondrial	Q15118	SL006921
1048	KIF23	5228-25_2	KIF23	Kinesin-like protein KIF23	Q02241	SL006189
1049	IMPDH1	5229-90_3	IMDH1	Inosine-5'-monophosphate dehydrogenase 1	P20839	SL014735
1050	HMGCR	5230-99_3	HMGR	3-hydroxy-3-methylglutaryl-coenzyme A reductase	P04035	SL016557
1051	PCSK9	5231-79_3	PCSK9	Proprotein convertase subtilisin/kexin type 9	Q8NBP7	SL012707
1052	NR1D1	5236-2_3	NR1D1	Nuclear receptor subfamily 1 group D member 1	P20393	SL007145
1053	PPIE	5238-26_3	PPIE	Peptidyl-prolyl cis-trans isomerase E	Q9UNP9	SL013928
1054	MAP2K4	5242-37_3	MP2K4	Dual specificity mitogen-activated protein kinase kinase 4	P45985	SL007237
1055	MAPK9	5244-12_3	JNK2	Mitogen-activated protein kinase 9	P45984	SL004716
1056	PRKAA2 PRKAB2 PRKAG1	5245-40_5	AMPK a2b2g1	AMP Kinase (alpha2beta2gamma1)	P54646 O43741 P54619	SL016549
1057	PDE2A	5246-64_3	cGMP-stimulated PDE	cGMP-dependent 3',5'-cyclic phosphodiesterase	O00408	SL005730
1058	PPIF	5248-68_2	Cyclophilin F	Peptidyl-prolyl cis-trans isomerase F, mitochondrial	P30405	SL005793
1059	STK17B	5249-31_3	DRAK2	Serine/threonine-protein kinase 17B	O94768	SL016566
1060	IMPDH2	5250-53_3	IMDH2	Inosine-5'-monophosphate dehydrogenase 2	P12268	SL010928
1061	PDE11A	5252-33_3	PDE11	Dual 3',5'-cyclic-AMP and -GMP phosphodiesterase 11A	Q9HCR9	SL016555
1062	PDE3A	5254-69_3	PDE3A	cGMP-inhibited 3',5'-cyclic phosphodiesterase A	Q14432	SL016553
1063	PDE4D	5255-22_3	PDE4D	cAMP-specific 3',5'-cyclic phosphodiesterase 4D	Q08499	SL011404
1064	PDE5A	5256-86_3	PDE5A	cGMP-specific 3',5'-cyclic phosphodiesterase	O76074	SL011405
1065	MAP3K7 TAB1	5259-2_3	TAK1-TAB1	Mitogen-activated protein kinase kinase kinase 7:TGF-beta-activated kinase 1 and MAP3K7-binding protein 1 fusion	O43318 Q15750	SL016567
1066	TYK2	5260-80_3	TYK2	Non-receptor tyrosine-protein kinase TYK2	P29597	SL007181
1067	ABL2	5261-13_3	ABL2	Abelson tyrosine-protein kinase 2	P42684	SL010488
1068	BCAR3	5262-57_3	BCAR3	Breast cancer anti-estrogen resistance protein 3	O75815	SL014470
1069	CALR	5264-65_3	calreticulin	Calreticulin	P27797	SL003520
1070	GRAP2	5265-12_3	GRB2-related adapter protein 2	GRB2-related adapter protein 2	O75791	SL005725
1071	MMP16	5268-49_3	MMP-16	Matrix metalloproteinase-16	P51512	SL003331
1072	SHC1	5272-55_2	SHC1	SHC-transforming protein 1	P29353	SL014469
1073	SLC25A18	5280-68_5	GHC2	Mitochondrial glutamate carrier 2	Q9H1K4	SL016563
1074	CCL11	5301-7_3	Eotaxin	Eotaxin	P51671	SL000406
1075	F9	5307-12_3	Coagulation Factor IXab	Coagulation factor IXab	P00740	SL004400
1076	ELANE	5308-89_2	Elastase	Neutrophil elastase	P08246	SL000401
1077	APOE	5312-49_3	Apo E2	Apolipoprotein E (isoform E2)	P02649	SL000277
1078	F2	5316-54_3	Prothrombin	Prothrombin	P00734	SL000558
1079	CD70	5317-3_3	CD70	CD70 antigen	P32970	SL007195
1080	ANXA6	5335-73_3	annexin VI	Annexin A6	P08133	SL003647
1081	CD86	5337-64_3	B7-2	T-lymphocyte activation antigen CD86	P42081	SL004131
1082	S100A9	5339-49_3	calgranulin B	Protein S100-A9	P06702	SL004477
1083	CASP10	5340-24_3	Caspase-10	Caspase-10	Q92851	SL003717
1084	CPE	5343-74_3	CBPE	Carboxypeptidase E	P16870	SL008703
1085	CKAP2	5345-51_3	CKAP2	Cytoskeleton-associated protein 2	Q8WWK9	SL006675
1086	CPNE1	5346-24_3	CPNE1	Copine-1	Q99829	SL011808
1087	CCNB1	5347-59_3	Cyclin B1	G2/mitotic-specific cyclin-B1	P14635	SL000130
1088	DLL1	5349-69_3	DLL1	Delta-like protein 1	O00548	SL006970
1089	HNRNPA2B1	5351-52_3	hnRNP A2/B1	Heterogeneous nuclear ribonucleoproteins A2/B1	P22626	SL004891
1090	TNFRSF14	5352-11_3	HVEM	Tumor necrosis factor receptor superfamily member 14	Q92956	SL004145
1091	KRT18	5354-11_3	Keratin 18	Keratin, type I cytoskeletal 18	P05783	SL000655
1092	TNFSF14	5355-69_3	LIGHT	Tumor necrosis factor ligand superfamily member 14	O43557	SL004648
1093	MIF	5356-2_3	MIF	Macrophage migration inhibitory factor	P14174	SL003080
1094	NLGN4X	5357-60_3	NLGNX	Neuroligin-4, X-linked	Q8N0W4	SL014113
1095	OMD	5358-3_3	OMD	Osteomodulin	Q99983	SL008574
1096	PIM1	5359-65_3	PIM1	Serine/threonine-protein kinase pim-1	P11309	SL002702
1097	SEMA3E	5363-51_3	Semaphorin 3E	Semaphorin-3E	O15041	SL010470
1098	SET	5364-7_3	SET	Protein SET	Q01105	SL007336
1099	TNFRSF13C	5383-14_3	BAFF Receptor	Tumor necrosis factor receptor superfamily member 13C	Q96RJ3	SL004671
1100	BRF1	5384-67_3	BRF-1	Transcription factor IIIB 90 kDa subunit	Q92994	SL016130
1101	LEPR	5400-52_3	sLeptin R	Leptin receptor	P48357	SL003184
1102	TNFRSF21	5404-53_3	DR6	Tumor necrosis factor receptor superfamily member 21	O75509	SL004871
1103	CDH15	5410-53_3	CAD15	Cadherin-15	P55291	SL007295
1104	CD27	5412-53_3	CD27	CD27 antigen	P26842	SL004134
1105	TNFRSF11A	5424-55_3	RANK	Tumor necrosis factor receptor superfamily member 11A	Q9Y6Q6	SL003690
1106	ALCAM	5451-1_3	ALCAM	CD166 antigen	Q13740	SL003166
1107	CST1	5459-33_3	CYTN	Cystatin-SN	P01037	SL010456
1108	IL17RC	5468-67_3	IL-17 RC	Interleukin-17 receptor C	Q8NAC3	SL011068
1109	PRKCB	5475-10_3	PKC-B-II	Protein kinase C beta type (splice variant beta-II)	P05771	SL000553
1110	PRKCG	5476-66_3	PKC-G	Protein kinase C gamma type	P05129	SL000556
1111	SLAMF7	5487-7_3	SLAF7	SLAM family member 7	Q9NQ25	SL016928
1112	SRC	5488-74_3	SRCN1	Proto-oncogene tyrosine-protein kinase Src	P12931	SL010516
1113	STIP1	5489-18_3	Stress-induced-phosphoprotein 1	Stress-induced-phosphoprotein 1	P31948	SL010250
1114	SPOCK1	5490-53_3	Testican-1	Testican-1	Q08629	SL010384
1115	SPOCK2	5491-12_3	Testican-2	Testican-2	Q92563	SL010471
1116	SNRPF	5494-52_3	RUXF	Small nuclear ribonucleoprotein F	P62306	SL009790

## Sheet: ST2 - Glycan Annotations
Glycan class	Glycan ID	Glycan trait	Glycan description	Glycan formula
Total plasma glycans (neutral + charged)	PGP1	GP1	The percentage of FA2 in total plasma glycans	GP1 / GP * 100
	PGP2	GP2	The percentage of M5 + FA2B in total plasma glycans	GP2 / GP * 100
	PGP3	GP3	The percentage of A2[6]BG1 in total plasma glycans	GP3 / GP * 100
	PGP4	GP4	The percentage of FA2[6]G1 in total plasma glycans	GP4 / GP * 100
	PGP5	GP5	The percentage of FA2[3]G1 in total plasma glycans	GP5 / GP * 100
	PGP6	GP6	The percentage of FA2[6]BG1 in total plasma glycans	GP6 / GP * 100
	PGP7	GP7	The percentage of M6 D3 in total plasma glycans	GP7 / GP * 100
	PGP8	GP8	The percentage of A2G2 in total plasma glycans	GP8 / GP * 100
	PGP9	GP9	The percentage of A2BG2 in total plasma glycans	GP9 / GP * 100
	PGP10	GP10	The percentage of FA2G2 in total plasma glycans	GP10 / GP * 100
	PGP11	GP11	The percentage of FA2BG2 in total plasma glycans	GP11 / GP * 100
	PGP12	GP12	The percentage of A2[3]BG1S[3]1 + A2[3]BG1S[6]1 in total plasma glycans	GP12 / GP * 100
	PGP13	GP13	The percentage of FA2[3]G1S[3]1 + FA2[3]G1S[6]1 in total plasma glycans	GP13 / GP * 100
	PGP14	GP14	The percentage of A2G2S[6]1 + A2G2S[3]1 in total plasma glycans	GP14 / GP * 100
	PGP15	GP15	The percentage of FA2G2S[6]1 + FA2G2S[3]1 in total plasma glycans	GP15 / GP * 100
	PGP16	GP16	The percentage of FA2BG2S[3]1 + FA2BG2S[6]1 in total plasma glycans	GP16 / GP * 100
	PGP17	GP17	The percentage of A2G2S[3,6]2 + A2G2S[3,3]2 in total plasma glycans	GP17 / GP * 100
	PGP18	GP18	The percentage of M9 in total plasma glycans	GP18 / GP * 100
	PGP19	GP19	The percentage of A2G2S[3,6]2 + A2G2S[6,6]2 + A2G2S[3,3]2 in total plasma glycans	GP19 / GP * 100
	PGP20	GP20	The percentage of FA2G2S[3,6]2 + FA2G2S[3,3]2 + FA2G2S[6,6]2 in total plasma glycans	GP20 / GP * 100
	PGP21	GP21	The percentage of FA2BG2S[3,6]2 + FA2BG2S[6,6]2 + FA2BG2S[3,3]2 in total plasma glycans	GP21 / GP * 100
	PGP22	GP22	The percentage of A3G3S[3,6]2 in total plasma glycans	GP22 / GP * 100
	PGP23	GP23	The percentage of A3G3S[3,3]2 in total plasma glycans	GP23 / GP * 100
	PGP24	GP24	The percentage of A3G3S[3,3,3]3 in total plasma glycans	GP24 / GP * 100
	PGP25	GP25	The percentage of A3G3S[3,3,6]3 in total plasma glycans	GP25 / GP * 100
	PGP26	GP26	The percentage of FA3G3S[3,3,3]3 in total plasma glycans	GP26 / GP * 100
	PGP27	GP27	The percentage of A3G3S[3,3,6]3 + A3G3S[3,6,6]3 in total plasma glycans	GP27 / GP * 100
	PGP28	GP28	The percentage of FA3G3S[3,3,6]3 + FA3G3S[3,6,6]3 in total plasma glycans	GP28 / GP * 100
	PGP29	GP29	The percentage of A3F1G3S[3,3,3]3 + A3F1G3S[3,3,6]3in total plasma glycans	GP29 / GP * 100
	PGP30	GP30	The percentage of A4G4S[3,3,3]3 in total plasma glycans	GP30 / GP * 100
	PGP31	GP31	The percentage of A4G4S[3,3,6]3 + A4G4S[3,6,6]3 in total plasma glycans	GP31 / GP * 100
	PGP32	GP32	The percentage of A4F1G3S[3,3,3]3 + A4F1G3S[3,3,6]3 + A4F1G3S[3,6,6]3 in total plasma glycans	GP32 / GP * 100
	PGP33	GP33	The percentage of A4G4S[3,3,3,3]4 in total plasma glycans	GP33 / GP * 100
	PGP34	GP34	The percentage of A4G4S[3,3,3,6]4 in total plasma glycans	GP34 / GP * 100
	PGP35	GP35	The percentage of A4G4S[3,6,6,6]4 in total plasma glycans	GP35 / GP * 100
	PGP36	GP36	The percentage of A4F1G4S[3,3,3,6]4 in total plasma glycans	GP36 / GP * 100
Total plasma glycans derived traits	PGP37	FGS/(FG+FGS)	The percentage of sialylation of core-fucosylated galactosylated structures without bisecting GlcNAc in total plasma glycans	SUM(GP13+GP15+GP20+GP26+GP28) / SUM(GP4+GP5+GP10+GP13+GP15+GP20+GP26+GP28) * 100
	PGP38	FBGS/(FBG+FBGS)	The percentage of sialylation of core-fucosylated galactosylated structures with bisecting GlcNAc in total plasma glycans	SUM(GP16+GP21) / SUM(GP6+GP11+GP16+GP21) * 100
	PGP39	FGS/(F+FG+FGS)	The percentage of sialylation of all core-fucosylated structures without bisecting GlcNAc in total plasma glycans	SUM(GP13+GP15+GP20+GP26+GP28) / SUM(GP1+GP4+GP5+GP10+GP13+GP15+GP20+GP26+GP28) * 100
	PGP40	FBGS/(FB+FBG+FBGS)	The percentage of sialylation of all core-fucosylated structures with bisecting GlcNAc in total plasma glycans	SUM(GP16+GP21) / SUM(GP2+GP6+GP11+GP16+GP21) * 100
	PGP41	FG1S1/(FG1+FG1S1)	The percentage of monosialylation of core-fucosylated monogalactosylated structures without bisecting GlcNAc in total plasma glycans	GP13 / SUM(GP4+GP5+GP13) * 100
	PGP42	FG2S1/(FG2+FG2S1+FG2S2)	The percentage of monosialylation of core-fucosylated digalactosylated structures without bisecting GlcNAc in total plasma glycans	GP15 / SUM(GP10+GP15 + GP20) * 100
	PGP43	FG2S2/(FG2+FG2S1+FG2S2)	The percentage of disialylation of core-fucosylated digalactosylated structures without bisecting GlcNAc in total plasma glycans	GP20 / SUM (GP10+GP15+GP20) * 100
	PGP44	FBG2S1/(FBG2+FBG2S1+FBG2S2)	The percentage of monosialylation of core-fucosylated digalactosylated structures with bisecting GlcNAc in total plasma glycans	GP16 / SUM (GP11+GP16+GP21) * 100
	PGP45	FBG2S2/(FBG2+FBG2S1+FBG2S2)	The percentage of disialylation of core-fucosylated digalactosylated structures with bisecting GlcNAc in total plasma glycans	GP21 / SUM (GP11+GP16+GP21) * 100
	PGP46	FtotalS1/FtotalS2	Ratio of all fucosylated monosialylated and disialylated structures (+/- bisecting GlcNAc) in total plasma glycans	SUM(GP13+GP15+GP16) / SUM(GP20+GP21)
	PGP47	FS1/FS2	Ratio of fucosylated monosialylated and disialylated structures (without bisecting GlcNAc) in total plasma glycans	SUM(GP13+GP15) / GP20
	PGP48	FBS1/FBS2	Ratio of fucosylated monosialylated and disialylated structures (with bisecting GlcNAc) in total plasma glycans	GP16 / GP21
	PGP49	FtotalS1/FtotalS3	Ratio of all core-fucosylated monosialylated and trisialylated structures (+/- bisecting GlcNAc) in total plasma glycans	SUM(GP13+GP15+GP16) / SUM(GP26+GP28)
	PGP50	FS1/FS3	Ratio of core-fucosylated monosialylated and trisialylated structures (without bisecting GlcNAc) in total plasma glycans	SUM(GP13+GP15) / SUM(GP26+GP28)
	PGP51	FtotalS2/FtotalS3	Ratio of all core-fucosylated disialylated and trisialylated structures (+/- bisecting GlcNAc) in total plasma glycans	SUM(GP20+GP21) / SUM(GP26+GP28)
	PGP52	FS2/FS3	Ratio of core-fucosylated disialylated and trisialylated structures (without bisecting GlcNAc) in total plasma glycans	SUM(GP20) / SUM(GP26+GP28)
	PGP53	FBStotal/FStotal	Ratio of all core-fucosylated sialylated structures with and without bisecting GlcNAc in total plasma glycans	SUM(GP16+GP21) / SUM(GP13+GP15+GP20+GP26+GP28)
	PGP54	FBS1/FS1	Ratio of fucosylated monosialylated structures with and without bisecting GlcNAc in total plasma glycans	GP16 / SUM(GP13+GP15)
	PGP55	FBS1/(FS1+FBS1)	The incidence of bisecting GlcNAc in all fucosylated monosialylated structures in total plasma glycans	GP16 / SUM(GP13+GP15+GP16)
	PGP56	FBS2/FS2	Ratio of fucosylated disialylated structures with and without bisecting GlcNAc in total plasma glycans	GP21 / GP20
	PGP57	FBS2/(FS2+FBS2)	The incidence of bisecting GlcNAc in all fucosylated disialylated structures in total plasma glycans	GP21 / SUM(GP20+GP21)
Neutral plasma glycans	PGP58	GP1n	The percentage of FA2 in total neutral plasma glycans (GPn)	GP1 / GPn * 100
	PGP59	GP2n	The percentage of M5 + FA2B in total neutral plasma glycans (GPn)	GP2 / GPn * 100
	PGP60	GP3n	The percentage of A2[6]BG1 in total neutral plasma glycans (GPn)	GP3 / GPn * 100
	PGP61	GP4n	The percentage of FA2[6]G1 in total neutral plasma glycans (GPn)	GP4 / GPn * 100
	PGP62	GP5n	The percentage of FA2[3]G1 in total neutral plasma glycans (GPn)	GP5 / GPn * 100
	PGP63	GP6n	The percentage of FA2[6]BG1 in total neutral plasma glycans (GPn)	GP6 / GPn * 100
	PGP64	GP7n	The percentage of M6 D3 in total neutral plasma glycans (GPn)	GP7 / GPn * 100
	PGP65	GP8n	The percentage of A2G2 in total neutral plasma glycans (GPn)	GP8 / GPn * 100
	PGP66	GP9n	The percentage of A2BG2 in total neutral plasma glycans (GPn)	GP9 / GPn * 100
	PGP67	GP10n	The percentage of FA2G2 in total neutral plasma glycans (GPn)	GP10 / GPn * 100
	PGP68	GP11n	The percentage of FA2BG2 in total neutral plasma glycans (GPn)	GP11 / GPn * 100
	PGP69	GP18n	The percentage of M9 in total neutral plasma glycans (GPn)	GP18 / GPn * 100
Neutral plasma glycans derived traits	PGP70	G0n	The percentage of agalactosylated structures in total neutral plasma glycans	GP1n+GP2n
	PGP71	G1n	The percentage of monogalactosylated structures in total neutral plasma glycans	GP3n+GP4n+GP5n+GP6n
	PGP72	G2n	The percentage of digalactosylated structures in total neutral plasma glycans	GP8n+GP9n+GP10n+GP11n
	PGP73	Fn total	The percentage of all fucosylated structures (+/- bisecting GlcNAc) in total neutral plasma glycans	GP1n+GP2n+GP4n+GP5n+GP6n+GP10n+GP11n
	PGP74	FG1n total/G1n	The percentage of fucosylation of monogalactosylated structures in total neutral plasma glycans	(GP4n+GP5n+GP6n) / G1n * 100
	PGP75	FG2n total /G2n	The percentage of fucosylation of digalactosylated structures in total neutral plasma glycans	(GP10n+GP11n) / G2n * 100
	PGP76	Fn	The percentage of fucosylated structures (without bisecting GlcNAc) in total neutral plasma glycans	GP1n+GP4n+GP5n+GP10n
	PGP77	FG0n/G0n	The percentage of fucosylation of agalactosylated structures (without bisecting GlcNAc) in total neutral plasma glycans	GP1n / G0n * 100
	PGP78	FG1n/G1n	The percentage of fucosylation of monogalactosylated structures (without bisecting GlcNAc) in total neutral plasma glycans	(GP4n+GP5n) / G1n * 100
	PGP79	FG2n/G2n	The percentage of fucosylation of digalactosylated structures (without bisecting GlcNAc) in total neutral plasma glycans	GP10n / G2n * 100
	PGP80	FBn	The percentage of fucosylated structures (with bisecting GlcNAc) in total neutral plasma glycans	GP2n+GP6n+GP11n
	PGP81	FBG0n/G0n	The percentage of fucosylation of agalactosylated structures (with bisecting GlcNAc) in total neutral plasma glycans	GP2n / G0n * 100
	PGP82	FBG1n/G1n	The percentage of fucosylation of monogalactosylated structures (with bisecting GlcNAc) in total neutral plasma glycans	GP6n / G1n * 100
	PGP83	FBG2n/G2n	The percentage of fucosylation of digalactosylated structures (with bisecting GlcNAc) in total neutral plasma glycans	GP11n / G2n * 100
	PGP84	FBn/Fn	Ratio of fucosylated structures with and without bisecting GlcNAc in total neutral plasma glycans	FBn / Fn
	PGP85	FBn/Fn total	The incidence of bisecting GlcNAc in all fucosylated structures in total neutral plasma glycans	FBn / Fn total * 100
	PGP86	Fn/(Bn + FBn)	Ratio of fucosylated non-bisecting GlcNAc structures and all structures with bisecting GlcNAc in total neutral plasma glycans	Fn / (FBn + GP3n + GP9n)
	PGP87	Bn/(Fn + FBn)	Ratio of afucosylated structures with bisecting GlcNAc and all fucosylated structures (+/- bisecting GlcNAc) in total neutral plasma glycans	(GP3n + GP9n) / (Fn + Fbn) * 100
	PGP88	FBG2n/FG2n	Ratio of fucosylated digalactosylated structures with and without bisecting GlcNAc in total neutral plasma glycans	GP11n / GP10n
	PGP89	FBG2n /(FG2n + FBG2n )	The incidence of bisecting GlcNAc in all fucosylated digalactosylated structures in total neutral plasma glycans	GP11n / (GP10n + GP11n) * 100
	PGP90	FG2n/(BG2n + FBG2n)	Ratio of fucosylated digalactosylated non-bisecting GlcNAc structures and all digalactosylated structures with bisecting GlcNAc in total neutral plasma glycans	GP10n / (GP9n + GP11n)
	PGP91	BG2n/(FG2n + FBG2n)	Ratio of afucosylated digalactosylated structures with bisecting GlcNAc and all fucosylated digalactosylated structures (+/- bisecting GlcNAc) in total neutral plasma glycans	GP9n / (GP10n + GP11n)
	PGP92	FUC-A	The percentage of antennary fucosylated structures in total plasma glycome	GP29+GP32+GP36
	PGP93	FUC-C	The percentage of core fucosylated structures in total plasma glycome	GP1+GP2+GP4+GP5+GP6+GP10+GP11+GP13+GP15+GP16+GP20+GP21+GP26+GP28
	PGP94	S0total	The percentage of neutral glycan structures in total plasma glycome	GP1+GP2+GP3+GP4+GP5+GP6+GP7+GP8+GP9+GP10+GP11
	PGP95	S1total	the percentage of monosyalated structures in total plasma glycome	GP12+GP13+GP14+GP15+GP16
	PGP96	S2total	the percentage of bisyalated structures in total plasma glycome	GP17+GP19+GP20+GP21+GP22+GP23
	PGP97	S3total	the percentage of trisyalated structures in total plasma glycome	GP24+GP25+GP26+GP27+GP28+GP29+GP30+GP31+GP32
	PGP98	S4total	the percentage of tetrasyalated structures in total plasma glycome	GP33+GP34+GP35+GP36
	PGP99	G0total	The percentage of agalactosylated structures in total plasma glycans	GP1+GP2
	PGP100	G1total	The percentage of monogalactosylated structures in total plasma glycans	GP3+GP4+GP5+GP6+GP12+GP13
	PGP101	G2total	The percentage of digalactosylated structures in total plasma glycans	GP8+GP9+GP10+GP11+GP14+GP15+GP16+GP17+GP19+GP20+GP21
	PGP102	G3total	The percentage of trigalactosylated structures in total plasma glycans	GP22+GP23+GP24+GP25+GP26+GP27+GP28+GP29+GP32
	PGP103	G4total	The percentage of tetragalactosylated structures in total plasma glycans	GP30+GP31+GP33+GP34+GP35+GP36
	PGP104	A2total	The percentage of biantennary structures in total plasma glycans	GP1+GP2+GP3+GP4+GP5+GP6+GP8+GP9+GP10+GP11+GP12+GP13+GP14+GP15+GP16+GP17+GP19+GP20+GP21
	PGP105	A3total	The percentage of triiantennary structures in total plasma glycans	GP22+GP23+GP24+GP25+GP26+GP27+GP28+GP29
	PGP106	A2total	The percentage of tetraantenary structures in total plasma glycans	GP30+GP31+GP32+GP33+GP34+GP35+GP36
	PGP107	Mtotal	The percentage of high-mannose structures in total plasma glycans	GP2+GP7+GP18
	PGP108	Btotal	The percentage of glycan structures with bisecting GlcNAc in total plasma glycans	GP2+GP3+GP6+GP9+GP11+GP12+GP16+GP21
	PGP109	G3S2/G3S3	Ratio of disialylated and trisialylated trigalactosylated structures in total plasma glycans	SUM(GP22+GP23) / SUM(GP24+GP25+GP26+GP27+GP28+GP29+GP32)
	PGP110	G4S3/G4S4	Ratio of trisialylated and tetrasialylated tetragalactosylated structures in total plasma glycans	SUM(GP30+GP31) / SUM(GP33+GP34+GP35+GP36)
	PGP111	FG3/G3total	The percentage of core-fucosylation of trigalactosylated structures in total plasma glycans	SUM(GP26+GP28) / SUM(GP22+GP23+GP24+GP25+GP26+GP27+GP28+GP29+GP32) * 100
	PGP112	G3Fa/G3total	The percentage of antennary-fucosylation of trigalactosylated structures in total plasma glycans	SUM(GP29+GP32) / SUM(GP22+GP23+GP24+GP25+GP26+GP27+GP28+GP29+GP32) * 100
	PGP113	G4Fa/G4total	The percentage of antennary-fucosylation of tetragalactosylated structures in total plasma glycans	GP36 / SUM(GP30+GP31+GP33+GP34+GP35+GP36) * 100
Abbreviations: all N-glycans have core sugar sequence consisting of two N-acetylglucosamines (GlcNAc) and three mannose residues; F indicates a core fucose a1-6 linked to the inner GlcNAc; Ax, number of antennas (GlcNAc) on trimannosyl core; Gx, number of b1-4 linked galactoses on antenna; [6]G1 indicates that the galactose is on the antenna of the a1-6 mannose; Sx, number (x) of sialic acids lin…

## Sheet: ST3 - ProteinGlycanAssociations
Glycan ID	Protein ID	Protein name	Glycan trait	P-value QMDiab	P-value TwinsUK	Beta QMDiab	Beta TwinsUK	R2 QMDiab	R2 TwinsUK	Same trend	Nominal in QMDiab and same trend	Protein SeqId	Protein EntrezGeneSymbol	Glycan description	Glycan class	Glycan formula
PGP69	SL000467	Immunoglobulin G	GP18n	8.02919e-50	0.0150854	-0.689394	-0.356291	0.475264	0.126943	TRUE	TRUE	3700-15_4	IGHG1 IGHG2 IGHG3 IGHG4 IGK@ IGL@	The percentage of M9 in total neutral plasma glycans (GPn)	Neutral plasma glycans	GP18 / GPn * 100
PGP93	SL000467	Immunoglobulin G	FUC-C	3.72805e-47	0.0372913	0.675383	0.308024	0.456143	0.0948788	TRUE	TRUE	3700-15_4	IGHG1 IGHG2 IGHG3 IGHG4 IGK@ IGL@	The percentage of core fucosylated structures in total plasma glycome	Neutral plasma glycans derived traits	GP1+GP2+GP4+GP5+GP6+GP10+GP11+GP13+GP15+GP16+GP20+GP21+GP26+GP28
PGP94	SL000467	Immunoglobulin G	S0total	1.45416e-45	0.181651	0.666638	0.200447	0.444407	0.0401791	TRUE	FALSE	3700-15_4	IGHG1 IGHG2 IGHG3 IGHG4 IGK@ IGL@	The percentage of neutral glycan structures in total plasma glycome	Neutral plasma glycans derived traits	GP1+GP2+GP3+GP4+GP5+GP6+GP7+GP8+GP9+GP10+GP11
PGP73	SL000467	Immunoglobulin G	Fn total	4.6577e-45	0.0608731	0.663796	0.278536	0.440625	0.0775823	TRUE	FALSE	3700-15_4	IGHG1 IGHG2 IGHG3 IGHG4 IGK@ IGL@	The percentage of all fucosylated structures (+/- bisecting GlcNAc) in total neutral plasma glycans	Neutral plasma glycans derived traits	GP1n+GP2n+GP4n+GP5n+GP6n+GP10n+GP11n
PGP100	SL000467	Immunoglobulin G	G1total	1.4263e-44	0.169985	0.661034	0.205818	0.436966	0.0423611	TRUE	FALSE	3700-15_4	IGHG1 IGHG2 IGHG3 IGHG4 IGK@ IGL@	The percentage of monogalactosylated structures in total plasma glycans	Neutral plasma glycans derived traits	GP3+GP4+GP5+GP6+GP12+GP13
PGP13	SL000467	Immunoglobulin G	GP13	1.09862e-36	0.126481	0.611689	0.228606	0.374163	0.0522607	TRUE	FALSE	3700-15_4	IGHG1 IGHG2 IGHG3 IGHG4 IGK@ IGL@	The percentage of FA2[3]G1S[3]1 + FA2[3]G1S[6]1 in total plasma glycans	Total plasma glycans (neutral + charged)	GP13 / GP * 100
PGP4	SL000467	Immunoglobulin G	GP4	1.35975e-36	0.176103	0.611053	0.202969	0.373386	0.0411966	TRUE	FALSE	3700-15_4	IGHG1 IGHG2 IGHG3 IGHG4 IGK@ IGL@	The percentage of FA2[6]G1 in total plasma glycans	Total plasma glycans (neutral + charged)	GP4 / GP * 100
PGP96	SL000467	Immunoglobulin G	S2total	8.52764e-36	0.425598	-0.60552	-0.120358	0.366655	0.0144861	TRUE	FALSE	3700-15_4	IGHG1 IGHG2 IGHG3 IGHG4 IGK@ IGL@	the percentage of bisyalated structures in total plasma glycome	Neutral plasma glycans derived traits	GP17+GP19+GP20+GP21+GP22+GP23
PGP19	SL000467	Immunoglobulin G	GP19	2.45235e-34	0.552431	-0.59511	-0.0898947	0.354156	0.00808106	TRUE	FALSE	3700-15_4	IGHG1 IGHG2 IGHG3 IGHG4 IGK@ IGL@	The percentage of A2G2S[3,6]2 + A2G2S[6,6]2 + A2G2S[3,3]2 in total plasma glycans	Total plasma glycans (neutral + charged)	GP19 / GP * 100
PGP16	SL000468	Immunoglobulin M	GP16	3.58122e-34	6.01953e-06	0.593912	0.61268	0.352732	0.375377	TRUE	TRUE	3069-52_3	IGHM IGJ IGK@ IGL@	The percentage of FA2BG2S[3]1 + FA2BG2S[6]1 in total plasma glycans	Total plasma glycans (neutral + charged)	GP16 / GP * 100
PGP64	SL000467	Immunoglobulin G	GP7n	8.95928e-34	0.980541	-0.59099	-0.003698	0.34927	1.36752e-05	TRUE	FALSE	3700-15_4	IGHG1 IGHG2 IGHG3 IGHG4 IGK@ IGL@	The percentage of M6 D3 in total neutral plasma glycans (GPn)	Neutral plasma glycans	GP7 / GPn * 100
PGP5	SL000467	Immunoglobulin G	GP5	9.44397e-33	0.433146	0.583348	0.118419	0.340294	0.0140231	TRUE	FALSE	3700-15_4	IGHG1 IGHG2 IGHG3 IGHG4 IGK@ IGL@	The percentage of FA2[3]G1 in total plasma glycans	Total plasma glycans (neutral + charged)	GP5 / GP * 100
PGP76	SL000467	Immunoglobulin G	Fn	4.32178e-30	0.209338	0.562472	0.188621	0.316375	0.0355779	TRUE	FALSE	3700-15_4	IGHG1 IGHG2 IGHG3 IGHG4 IGK@ IGL@	The percentage of fucosylated structures (without bisecting GlcNAc) in total neutral plasma glycans	Neutral plasma glycans derived traits	GP1n+GP4n+GP5n+GP10n
PGP97	SL004466	Heparin cofactor 2	S3total	7.97504e-27	0.0490145	0.534647	0.291912	0.285847	0.0852127	TRUE	TRUE	3316-58_1	SERPIND1	the percentage of trisyalated structures in total plasma glycome	Neutral plasma glycans derived traits	GP24+GP25+GP26+GP27+GP28+GP29+GP30+GP31+GP32
PGP24	SL014008	Alpha-(1,3)-fucosyltransferase 5	GP24	3.58903e-26	0.00786885	0.528757	0.387095	0.279583	0.149843	TRUE	TRUE	4549-78_2	FUT5	The percentage of A3G3S[3,3,3]3 in total plasma glycans	Total plasma glycans (neutral + charged)	GP24 / GP * 100
PGP102	SL004466	Heparin cofactor 2	G3total	8.66509e-26	0.0174844	0.52525	0.348888	0.275888	0.121723	TRUE	TRUE	3316-58_1	SERPIND1	The percentage of trigalactosylated structures in total plasma glycans	Neutral plasma glycans derived traits	GP22+GP23+GP24+GP25+GP26+GP27+GP28+GP29+GP32
PGP18	SL000316	Complement C4	GP18	1.26064e-25	0.588515	0.523747	0.0818838	0.274311	0.00670496	TRUE	FALSE	4481-34_2	C4A C4B	The percentage of M9 in total plasma glycans	Total plasma glycans (neutral + charged)	GP18 / GP * 100
PGP105	SL004466	Heparin cofactor 2	A3total	7.04619e-25	0.0196769	0.516747	0.342841	0.267027	0.11754	TRUE	TRUE	3316-58_1	SERPIND1	The percentage of triiantennary structures in total plasma glycans	Neutral plasma glycans derived traits	GP22+GP23+GP24+GP25+GP26+GP27+GP28+GP29
PGP104	SL000467	Immunoglobulin G	A2total	8.96695e-25	0.15306	0.515753	0.214106	0.266001	0.0458414	TRUE	FALSE	3700-15_4	IGHG1 IGHG2 IGHG3 IGHG4 IGK@ IGL@	The percentage of biantennary structures in total plasma glycans	Neutral plasma glycans derived traits	GP1+GP2+GP3+GP4+GP5+GP6+GP8+GP9+GP10+GP11+GP12+GP13+GP14+GP15+GP16+GP17+GP19+GP20+GP21
PGP44	SL000468	Immunoglobulin M	FBG2S1/(FBG2+FBG2S1+FBG2S2)	2.46311e-24	0.000802815	0.511552	0.477022	0.261686	0.22755	TRUE	TRUE	3069-52_3	IGHM IGJ IGK@ IGL@	The percentage of monosialylation of core-fucosylated digalactosylated structures with bisecting GlcNAc in total plasma glycans	Total plasma glycans derived traits	GP16 / SUM (GP11+GP16+GP21) * 100
PGP30	SL014008	Alpha-(1,3)-fucosyltransferase 5	GP30	3.78062e-24	0.000378793	0.509754	0.501985	0.259848	0.251989	TRUE	TRUE	4549-78_2	FUT5	The percentage of A4G4S[3,3,3]3 in total plasma glycans	Total plasma glycans (neutral + charged)	GP30 / GP * 100
PGP65	SL000467	Immunoglobulin G	GP8n	3.8374e-24	0.0157303	-0.509691	-0.354208	0.259784	0.125463	TRUE	TRUE	3700-15_4	IGHG1 IGHG2 IGHG3 IGHG4 IGK@ IGL@	The percentage of A2G2 in total neutral plasma glycans (GPn)	Neutral plasma glycans	GP8 / GPn * 100
PGP32	SL014008	Alpha-(1,3)-fucosyltransferase 5	GP32	4.35242e-24	0.00312344	0.50916	0.426456	0.259243	0.181865	TRUE	TRUE	4549-78_2	FUT5	The percentage of A4F1G3S[3,3,3]3 + A4F1G3S[3,3,6]3 + A4F1G3S[3,6,6]3 in total plasma glycans	Total plasma glycans (neutral + charged)	GP32 / GP * 100
PGP16	SL006108	CD5 antigen-like	GP16	6.27496e-24	0.0056861	0.507612	0.401469	0.25767	0.161178	TRUE	TRUE	3293-2_4	CD5L	The percentage of FA2BG2S[3]1 + FA2BG2S[6]1 in total plasma glycans	Total plasma glycans (neutral + charged)	GP16 / GP * 100
PGP104	SL004466	Heparin cofactor 2	A2total	5.21015e-23	0.353402	-0.4985	-0.140005	0.248502	0.0196014	TRUE	FALSE	3316-58_1	SERPIND1	The percentage of biantennary structures in total plasma glycans	Neutral plasma glycans derived traits	GP1+GP2+GP3+GP4+GP5+GP6+GP8+GP9+GP10+GP11+GP12+GP13+GP14+GP15+GP16+GP17+GP19+GP20+GP21
PGP97	SL000467	Immunoglobulin G	S3total	3.50688e-22	0.193846	-0.490051	-0.195091	0.24015	0.0380606	TRUE	FALSE	3700-15_4	IGHG1 IGHG2 IGHG3 IGHG4 IGK@ IGL@	the percentage of trisyalated structures in total plasma glycome	Neutral plasma glycans derived traits	GP24+GP25+GP26+GP27+GP28+GP29+GP30+GP31+GP32
PGP23	SL004466	Heparin cofactor 2	GP23	4.17467e-22	0.197426	0.489267	0.193565	0.239382	0.0374673	TRUE	FALSE	3316-58_1	SERPIND1	The percentage of A3G3S[3,3]2 in total plasma glycans	Total plasma glycans (neutral + charged)	GP23 / GP * 100
PGP18	SL000467	Immunoglobulin G	GP18	9.23201e-22	0.102852	-0.485671	-0.24357	0.235876	0.0593265	TRUE	FALSE	3700-15_4	IGHG1 IGHG2 IGHG3 IGHG4 IGK@ IGL@	The percentage of M9 in total plasma glycans	Total plasma glycans (neutral + charged)	GP18 / GP * 100
PGP11	SL000468	Immunoglobulin M	GP11	1.30606e-21	0.0292102	0.484085	0.321768	0.234338	0.103535	TRUE	TRUE	3069-52_3	IGHM IGJ IGK@ IGL@	The percentage of FA2BG2 in total plasma glycans	Total plasma glycans (neutral + charged)	GP11 / GP * 100
PGP106	SL014008	Alpha-(1,3)-fucosyltransferase 5	A2total	1.87626e-21	0.0013715	0.482421	0.457996	0.23273	0.209761	TRUE	TRUE	4549-78_2	FUT5	The percentage of tetraantenary structures in total plasma glycans	Neutral plasma glycans derived traits	GP30+GP31+GP32+GP33+GP34+GP35+GP36
PGP39	SL000467	Immunoglobulin G	FGS/(F+FG+FGS)	4.81428e-21	0.677876	-0.478048	-0.0629125	0.22853	0.00395799	TRUE	FALSE	3700-15_4	IGHG1 IGHG2 IGHG3 IGHG4 IGK@ IGL@	The percentage of sialylation of all core-fucosylated structures without bisecting GlcNAc in total plasma glycans	Total plasma glycans derived traits	SUM(GP13+GP15+GP20+GP26+GP28) / SUM(GP1+GP4+GP5+GP10+GP13+GP15+GP20+GP26+GP28) * 100
PGP1	SL000467	Immunoglobulin G	GP1	6.35109e-21	0.565254	0.476751	0.0870211	0.227291	0.00757267	TRUE	FALSE	3700-15_4	IGHG1 IGHG2 IGHG3 IGHG4 IGK@ IGL@	The percentage of FA2 in total plasma glycans	Total plasma glycans (neutral + charged)	GP1 / GP * 100
PGP97	SL000437	Haptoglobin	S3total	8.14136e-21	0.101336	0.475583	0.244617	0.226179	0.0598373	TRUE	FALSE	3054-3_2	HP	the percentage of trisyalated structures in total plasma glycome	Neutral plasma glycans derived traits	GP24+GP25+GP26+GP27+GP28+GP29+GP30+GP31+GP32
PGP110	SL014008	Alpha-(1,3)-fucosyltransferase 5	G4S3/G4S4	9.39492e-21	0.000834329	0.474908	0.47569	0.225537	0.226281	TRUE	TRUE	4549-78_2	FUT5	Ratio of trisialylated and tetrasialylated tetragalactosylated structures in total plasma glycans	Neutral plasma glycans derived traits	SUM(GP30+GP31) / SUM(GP33+GP34+GP35+GP36)
PGP103	SL014008	Alpha-(1,3)-fucosyltransferase 5	G4total	2.39258e-20	0.00154842	0.470461	0.45353	0.221333	0.20569	TRUE	TRUE	4549-78_2	FUT5	The percentage of tetragalactosylated structures in total plasma glycans	Neutral plasma glycans derived traits	GP30+GP31+GP33+GP34+GP35+GP36
PGP92	SL000051	C-reactive protein	FUC-A	3.50179e-20	0.0990506	0.46863	0.246217	0.219614	0.060623	TRUE	FALSE	4337-49_2	CRP	The percentage of antennary fucosylated structures in total plasma glycome	Neutral plasma glycans derived traits	GP29+GP32+GP36
PGP94	SL004466	Heparin cofactor 2	S0total	8.71385e-20	0.140687	-0.464204	-0.220602	0.215485	0.0486651	TRUE	FALSE	3316-58_1	SERPIND1	The percentage of neutral glycan structures in total plasma glycome	Neutral plasma glycans derived traits	GP1+GP2+GP3+GP4+GP5+GP6+GP7+GP8+GP9+GP10+GP11
PGP93	SL004466	Heparin cofactor 2	FUC-C	9.69524e-20	0.286226	-0.463682	-0.160634	0.215001	0.0258034	TRUE	FALSE	3316-58_1	SERPIND1	The percentage of core fucosylated structures in total plasma glycome	Neutral plasma glycans derived traits	GP1+GP2+GP4+GP5+GP6+GP10+GP11+GP13+GP15+GP16+GP20+GP21+GP26+GP28
PGP42	SL000468	Immunoglobulin M	FG2S1/(FG2+FG2S1+FG2S2)	4.55003e-19	0.00413578	0.456011	0.414979	0.207946	0.172208	TRUE	TRUE	3069-52_3	IGHM IGJ IGK@ IGL@	The percentage of monosialylation of core-fucosylated digalactosylated structures without bisecting GlcNAc in total plasma glycans	Total plasma glycans derived traits	GP15 / SUM(GP10+GP15 + GP20) * 100
PGP36	SL014008	Alpha-(1,3)-fucosyltransferase 5	GP36	6.33504e-19	0.0398708	0.454344	0.304156	0.206428	0.0925108	TRUE	TRUE	4549-78_2	FUT5	The percentage of A4F1G4S[3,3,3,6]4 in total plasma glycans	Total plasma glycans (neutral + charged)	GP36 / GP * 100
PGP48	SL000468	Immunoglobulin M	FBS1/FBS2	1.69617e-18	0.00827567	0.449327	0.384808	0.201895	0.148078	TRUE	TRUE	3069-52_3	IGHM IGJ IGK@ IGL@	Ratio of fucosylated monosialylated and disialylated structures (with bisecting GlcNAc) in total plasma glycans	Total plasma glycans derived traits	GP16 / GP21
PGP99	SL000467	Immunoglobulin G	G0total	2.27581e-18	0.560977	0.447814	0.0879761	0.200537	0.00773979	TRUE	FALSE	3700-15_4	IGHG1 IGHG2 IGHG3 IGHG4 IGK@ IGL@	The percentage of agalactosylated structures in total plasma glycans	Neutral plasma glycans derived traits	GP1+GP2
PGP97	SL000051	C-reactive protein	S3total	3.27642e-18	0.00882013	0.445927	0.381895	0.198851	0.145844	TRUE	TRUE	4337-49_2	CRP	the percentage of trisyalated structures in total plasma glycome	Neutral plasma glycans derived traits	GP24+GP25+GP26+GP27+GP28+GP29+GP30+GP31+GP32
PGP19	SL004672	Tumor necrosis factor receptor superfamily member 17	GP19	6.3508e-18	0.0829239	-0.44247	-0.258409	0.19578	0.0667751	TRUE	FALSE	2665-26_2	TNFRSF17	The percentage of A2G2S[3,6]2 + A2G2S[6,6]2 + A2G2S[3,3]2 in total plasma glycans	Total plasma glycans (neutral + charged)	GP19 / GP * 100
PGP29	SL000357	Coagulation factor IX	GP29	6.92133e-18	0.00968216	0.442018	0.377586	0.19538	0.142571	TRUE	TRUE	4876-32_1	F9	The percentage of A3F1G3S[3,3,3]3 + A3F1G3S[3,3,6]3in total plasma glycans	Total plasma glycans (neutral + charged)	GP29 / GP * 100
PGP29	SL004400	Coagulation factor IXab	GP29	7.06782e-18	0.00928805	0.441907	0.379513	0.195282	0.14403	TRUE	TRUE	5307-12_3	F9	The percentage of A3F1G3S[3,3,3]3 + A3F1G3S[3,3,6]3in total plasma glycans	Total plasma glycans (neutral + charged)	GP29 / GP * 100
PGP29	SL000051	C-reactive protein	GP29	7.08751e-18	0.00709258	0.441893	0.391758	0.195269	0.153474	TRUE	TRUE	4337-49_2	CRP	The percentage of A3F1G3S[3,3,3]3 + A3F1G3S[3,3,6]3in total plasma glycans	Total plasma glycans (neutral + charged)	GP29 / GP * 100
PGP31	SL000272	Antithrombin-III	GP31	8.36368e-18	0.137724	-0.44102	-0.22222	0.194499	0.0493817	TRUE	FALSE	3344-60_4	SERPINC1	The percentage of A4G4S[3,3,6]3 + A4G4S[3,6,6]3 in total plasma glycans	Total plasma glycans (neutral + charged)	GP31 / GP * 100
PGP29	SL004466	Heparin cofactor 2	GP29	1.23493e-17	0.86046	0.438956	0.0266474	0.192682	0.000710085	TRUE	FALSE	3316-58_1	SERPIND1	The percentage of A3F1G3S[3,3,3]3 + A3F1G3S[3,3,6]3in total plasma glycans	Total plasma glycans (neutral + charged)	GP29 / GP * 100
PGP3	SL008609	Low affinity immunoglobulin gamma Fc region receptor III-B	GP3	1.29446e-17	0.042305	0.438709	0.300689	0.192463	0.0904141	TRUE	TRUE	3311-27_1	FCGR3B	The percentage of A2[6]BG1 in total plasma glycans	Total plasma glycans (neutral + charged)	GP3 / GP * 100
PGP75	SL000467	Immunoglobulin G	FG2n total /G2n	1.29741e-17	0.0186747	0.438694	0.345531	0.192452	0.119392	TRUE	TRUE	3700-15_4	IGHG1 IGHG2 IGHG3 IGHG4 IGK@ IGL@	The percentage of fucosylation of digalactosylated structures in total neutral plasma glycans	Neutral plasma glycans derived traits	(GP10n+GP11n) / G2n * 100
PGP14	SL000467	Immunoglobulin G	GP14	1.44217e-17	0.0426191	-0.43813	-0.300254	0.191958	0.0901525	TRUE	TRUE	3700-15_4	IGHG1 IGHG2 IGHG3 IGHG4 IGK@ IGL@	The percentage of A2G2S[6]1 + A2G2S[3]1 in total plasma glycans	Total plasma glycans (neutral + charged)	GP14 / GP * 100
PGP15	SL000467	Immunoglobulin G	GP15	4.50866e-17	0.0797285	0.431995	0.261041	0.186619	0.0681422	TRUE	FALSE	3700-15_4	IGHG1 IGHG2 IGHG3 IGHG4 IGK@ IGL@	The percentage of FA2G2S[6]1 + FA2G2S[3]1 in total plasma glycans	Total plasma glycans (neutral + charged)	GP15 / GP * 100
PGP37	SL000467	Immunoglobulin G	FGS/(FG+FGS)	5.17224e-17	0.334797	-0.431247	-0.145452	0.185974	0.0211563	TRUE	FALSE	3700-15_4	IGHG1 IGHG2 IGHG3 IGHG4 IGK@ IGL@	The percentage of sialylation of core-fucosylated galactosylated structures without bisecting GlcNAc in total plasma glycans	Total plasma glycans derived traits	SUM(GP13+GP15+GP20+GP26+GP28) / SUM(GP4+GP5+GP10+GP13+GP15+GP20+GP26+GP28) * 100
PGP50	SL000467	Immunoglobulin G	FS1/FS3	7.93934e-17	0.131531	0.428902	0.225687	0.183957	0.0509347	TRUE	FALSE	3700-15_4	IGHG1 IGHG2 IGHG3 IGHG4 IGK@ IGL@	Ratio of core-fucosylated monosialylated and trisialylated structures (without bisecting GlcNAc) in total plasma glycans	Total plasma glycans derived traits	SUM(GP13+GP15) / SUM(GP26+GP28)
PGP102	SL000467	Immunoglobulin G	G3total	1.5127e-16	0.54667	-0.425339	-0.091196	0.180913	0.00831671	TRUE	FALSE	3700-15_4	IGHG1 IGHG2 IGHG3 IGHG4 IGK@ IGL@	The percentage of trigalactosylated structures in total plasma glycans	Neutral plasma glycans derived traits	GP22+GP23+GP24+GP25+GP26+GP27+GP28+GP29+GP32
PGP69	SL000316	Complement C4	GP18n	1.54851e-16	0.344878	0.425209	-0.142478	0.180803	0.0203001	FALSE	FALSE	4481-34_2	C4A C4B	The percentage of M9 in total neutral plasma glycans (GPn)	Neutral plasma glycans	GP18 / GPn * 100
PGP93	SL004672	Tumor necrosis factor receptor superfamily member 17	FUC-C	1.70785e-16	0.196257	0.424664	0.194061	0.180339	0.0376598	TRUE	FALSE	2665-26_2	TNFRSF17	The percentage of core fucosylated structures in total plasma glycome	Neutral plasma glycans derived traits	GP1+GP2+GP4+GP5+GP6+GP10+GP11+GP13+GP15+GP16+GP20+GP21+GP26+GP28
PGP77	SL000467	Immunoglobulin G	FG0n/G0n	2.09055e-16	0.917568	0.423535	0.0156908	0.179382	0.0002462	TRUE	FALSE	3700-15_4	IGHG1 IGHG2 IGHG3 IGHG4 IGK@ IGL@	The percentage of fucosylation of agalactosylated structures (without bisecting GlcNAc) in total neutral plasma glycans	Neutral plasma glycans derived traits	GP1n / G0n * 100
PGP81	SL000467	Immunoglobulin G	FBG0n/G0n	2.09055e-16	0.917568	-0.423535	-0.0156908	0.179382	0.0002462	TRUE	FALSE	3700-15_4	IGHG1 IGHG2 IGHG3 IGHG4 IGK@ IGL@	The percentage of fucosylation of agalactosylated structures (with bisecting GlcNAc) in total neutral plasma glycans	Neutral plasma glycans derived traits	GP2n / G0n * 100
PGP31	SL005572	Gelsolin	GP31	3.15634e-16	0.266573	-0.421223	-0.167252	0.177428	0.0279733	TRUE	FALSE	4775-34_3	GSN	The percentage of A4G4S[3,3,6]3 + A4G4S[3,6,6]3 in total plasma glycans	Total plasma glycans (neutral + charged)	GP31 / GP * 100
PGP69	SL004672	Tumor necrosis factor receptor superfamily member 17	GP18n	4.47016e-16	0.78962	-0.419254	-0.0404348	0.175774	0.00163497	TRUE	FALSE	2665-26_2	TNFRSF17	The percentage of M9 in total neutral plasma glycans (GPn)	Neutral plasma glycans	GP18 / GPn * 100
PGP100	SL004466	Heparin cofactor 2	G1total	5.17782e-16	0.283215	-0.418419	-0.161629	0.175075	0.0261238	TRUE	FALSE	3316-58_1	SERPIND1	The percentage of monogalactosylated structures in total plasma glycans	Neutral plasma glycans derived traits	GP3+GP4+GP5+GP6+GP12+GP13
PGP49	SL000467	Immunoglobulin G	FtotalS1/FtotalS3	1.05738e-15	0.116503	0.41433	0.234641	0.171669	0.0550566	TRUE	FALSE	3700-15_4	IGHG1 IGHG2 IGHG3 IGHG4 IGK@ IGL@	Ratio of all core-fucosylated monosialylated and trisialylated structures (+/- bisecting GlcNAc) in total plasma glycans	Total plasma glycans derived traits	SUM(GP13+GP15+GP16) / SUM(GP26+GP28)
PGP92	SL004400	Coagulation factor IXab	FUC-A	1.05898e-15	0.0545061	0.414321	0.285427	0.171662	0.0814684	TRUE	FALSE	5307-12_3	F9	The percentage of antennary fucosylated structures in total plasma glycome	Neutral plasma glycans derived traits	GP29+GP32+GP36
PGP105	SL000467	Immunoglobulin G	A3total	2.56093e-15	0.714681	-0.409185	-0.0553841	0.167432	0.0030674	TRUE	FALSE	3700-15_4	IGHG1 IGHG2 IGHG3 IGHG4 IGK@ IGL@	The percentage of triiantennary structures in total plasma glycans	Neutral plasma glycans derived traits	GP22+GP23+GP24+GP25+GP26+GP27+GP28+GP29
PGP27	SL004466	Heparin cofactor 2	GP27	3.12326e-15	0.0954751	0.408018	0.24878	0.166478	0.0618914	TRUE	FALSE	3316-58_1	SERPIND1	The percentage of A3G3S[3,3,6]3 + A3G3S[3,6,6]3 in total plasma glycans	Total plasma glycans (neutral + charged)	GP27 / GP * 100
PGP92	SL000357	Coagulation factor IX	FUC-A	4.52291e-15	0.0354884	0.405829	0.31086	0.164697	0.0966341	TRUE	TRUE	4876-32_1	F9	The percentage of antennary fucosylated structures in total plasma glycome	Neutral plasma glycans derived traits	GP29+GP32+GP36
PGP104	SL000437	Haptoglobin	A2total	6.14094e-15	0.960356	-0.404009	0.00753621	0.163223	5.67945e-05	FALSE	FALSE	3054-3_2	HP	The percentage of biantennary structures in total plasma glycans	Neutral plasma glycans derived traits	GP1+GP2+GP3+GP4+GP5+GP6+GP8+GP9+GP10+GP11+GP12+GP13+GP14+GP15+GP16+GP17+GP19+GP20+GP21
PGP92	SL014008	Alpha-(1,3)-fucosyltransferase 5	FUC-A	6.57958e-15	0.0110451	0.403597	0.371402	0.16289	0.13794	TRUE	TRUE	4549-78_2	FUT5	The percentage of antennary fucosylated structures in total plasma glycome	Neutral plasma glycans derived traits	GP29+GP32+GP36
PGP108	SL006108	CD5 antigen-like	Btotal	6.74352e-15	0.00493394	0.403449	0.407558	0.162771	0.166103	TRUE	TRUE	3293-2_4	CD5L	The percentage of glycan structures with bisecting GlcNAc in total plasma glycans	Neutral plasma glycans derived traits	GP2+GP3+GP6+GP9+GP11+GP12+GP16+GP21
PGP104	SL000051	C-reactive protein	A2total	7.52286e-15	0.417308	-0.402795	-0.12251	0.162244	0.0150088	TRUE	FALSE	4337-49_2	CRP	The percentage of biantennary structures in total plasma glycans	Neutral plasma glycans derived traits	GP1+GP2+GP3+GP4+GP5+GP6+GP8+GP9+GP10+GP11+GP12+GP13+GP14+GP15+GP16+GP17+GP19+GP20+GP21
PGP46	SL000468	Immunoglobulin M	FtotalS1/FtotalS2	8.40857e-15	0.0853142	0.402127	0.256491	0.161706	0.0657878	TRUE	FALSE	3069-52_3	IGHM IGJ IGK@ IGL@	Ratio of all fucosylated monosialylated and disialylated structures (+/- bisecting GlcNAc) in total plasma glycans	Total plasma glycans derived traits	SUM(GP13+GP15+GP16) / SUM(GP20+GP21)
PGP54	SL000468	Immunoglobulin M	FBS1/FS1	1.06282e-14	4.40388e-05	0.400716	0.564374	0.160573	0.318518	TRUE	TRUE	3069-52_3	IGHM IGJ IGK@ IGL@	Ratio of fucosylated monosialylated structures with and without bisecting GlcNAc in total plasma glycans	Total plasma glycans derived traits	GP16 / SUM(GP13+GP15)
PGP55	SL000468	Immunoglobulin M	FBS1/(FS1+FBS1)	1.06282e-14	4.40388e-05	0.400716	0.564374	0.160573	0.318518	TRUE	TRUE	3069-52_3	IGHM IGJ IGK@ IGL@	The incidence of bisecting GlcNAc in all fucosylated monosialylated structures in total plasma glycans	Total plasma glycans derived traits	GP16 / SUM(GP13+GP15+GP16)
PGP18	SL004672	Tumor necrosis factor receptor superfamily member 17	GP18	1.94e-14	0.838976	-0.397061	0.0308012	0.157658	0.000948717	FALSE	FALSE	2665-26_2	TNFRSF17	The percentage of M9 in total plasma glycans	Total plasma glycans (neutral + charged)	GP18 / GP * 100
PGP49	SL004466	Heparin cofactor 2	FtotalS1/FtotalS3	2.15841e-14	0.770377	-0.396409	0.0442319	0.15714	0.00195646	FALSE	FALSE	3316-58_1	SERPIND1	Ratio of all core-fucosylated monosialylated and trisialylated structures (+/- bisecting GlcNAc) in total plasma glycans	Total plasma glycans derived traits	SUM(GP13+GP15+GP16) / SUM(GP26+GP28)
PGP21	SL004672	Tumor necrosis factor receptor superfamily member 17	GP21	2.52607e-14	0.0909803	0.395444	0.252108	0.156376	0.0635586	TRUE	FALSE	2665-26_2	TNFRSF17	The percentage of FA2BG2S[3,6]2 + FA2BG2S[6,6]2 + FA2BG2S[3,3]2 in total plasma glycans	Total plasma glycans (neutral + charged)	GP21 / GP * 100
PGP29	SL000415	Complement factor H	GP29	2.60932e-14	0.482874	0.395244	0.106085	0.156218	0.0112541	TRUE	FALSE	4159-130_1	CFH	The percentage of A3F1G3S[3,3,3]3 + A3F1G3S[3,3,6]3in total plasma glycans	Total plasma glycans (neutral + charged)	GP29 / GP * 100
PGP69	SL004466	Heparin cofactor 2	GP18n	2.75781e-14	0.31686	0.394904	0.150885	0.155949	0.0227661	TRUE	FALSE	3316-58_1	SERPIND1	The percentage of M9 in total neutral plasma glycans (GPn)	Neutral plasma glycans	GP18 / GPn * 100
PGP15	SL000468	Immunoglobulin M	GP15	3.2767e-14	0.573161	0.393841	0.0852641	0.155111	0.00726997	TRUE	FALSE	3069-52_3	IGHM IGJ IGK@ IGL@	The percentage of FA2G2S[6]1 + FA2G2S[3]1 in total plasma glycans	Total plasma glycans (neutral + charged)	GP15 / GP * 100
PGP50	SL004466	Heparin cofactor 2	FS1/FS3	3.98779e-14	0.698523	-0.392625	0.058672	0.154154	0.0034424	FALSE	FALSE	3316-58_1	SERPIND1	Ratio of core-fucosylated monosialylated and trisialylated structures (without bisecting GlcNAc) in total plasma glycans	Total plasma glycans derived traits	SUM(GP13+GP15) / SUM(GP26+GP28)
PGP22	SL004466	Heparin cofactor 2	GP22	5.17469e-14	0.00278485	0.391004	0.431036	0.152885	0.185792	TRUE	TRUE	3316-58_1	SERPIND1	The percentage of A3G3S[3,6]2 in total plasma glycans	Total plasma glycans (neutral + charged)	GP22 / GP * 100
PGP104	SL003328	Complement factor I	A2total	6.12018e-14	0.837423	-0.389956	0.0311024	0.152066	0.000967361	FALSE	FALSE	2567-5_6	CFI	The percentage of biantennary structures in total plasma glycans	Neutral plasma glycans derived traits	GP1+GP2+GP3+GP4+GP5+GP6+GP8+GP9+GP10+GP11+GP12+GP13+GP14+GP15+GP16+GP17+GP19+GP20+GP21
PGP59	SL000017	von Willebrand factor	GP2n	6.24012e-14	0.143807	0.389834	0.218926	0.151971	0.0479284	TRUE	FALSE	3050-7_2	VWF	The percentage of M5 + FA2B in total neutral plasma glycans (GPn)	Neutral plasma glycans	GP2 / GPn * 100
PGP97	SL004400	Coagulation factor IXab	S3total	6.58132e-14	0.0200854	0.389501	0.341778	0.151711	0.116812	TRUE	TRUE	5307-12_3	F9	the percentage of trisyalated structures in total plasma glycome	Neutral plasma glycans derived traits	GP24+GP25+GP26+GP27+GP28+GP29+GP30+GP31+GP32
PGP33	SL000467	Immunoglobulin G	GP33	6.5831e-14	0.143261	-0.389499	-0.219217	0.15171	0.048056	TRUE	FALSE	3700-15_4	IGHG1 IGHG2 IGHG3 IGHG4 IGK@ IGL@	The percentage of A4G4S[3,3,3,3]4 in total plasma glycans	Total plasma glycans (neutral + charged)	GP33 / GP * 100
PGP23	SL003328	Complement factor I	GP23	1.17531e-13	0.901687	0.385843	-0.0187273	0.148875	0.000350713	FALSE	FALSE	2567-5_6	CFI	The percentage of A3G3S[3,3]2 in total plasma glycans	Total plasma glycans (neutral + charged)	GP23 / GP * 100
PGP10	SL000467	Immunoglobulin G	GP10	1.19172e-13	0.125233	0.385755	0.229341	0.148807	0.0525972	TRUE	FALSE	3700-15_4	IGHG1 IGHG2 IGHG3 IGHG4 IGK@ IGL@	The percentage of FA2G2 in total plasma glycans	Total plasma glycans (neutral + charged)	GP10 / GP * 100
PGP11	SL006108	CD5 antigen-like	GP11	1.33206e-13	0.113354	0.385047	0.236627	0.148261	0.0559924	TRUE	FALSE	3293-2_4	CD5L	The percentage of FA2BG2 in total plasma glycans	Total plasma glycans (neutral + charged)	GP11 / GP * 100
PGP112	SL014008	Alpha-(1,3)-fucosyltransferase 5	G3Fa/G3total	1.42356e-13	0.00159176	0.384624	0.452506	0.147935	0.204761	TRUE	TRUE	4549-78_2	FUT5	The percentage of antennary-fucosylation of trigalactosylated structures in total plasma glycans	Neutral plasma glycans derived traits	SUM(GP29+GP32) / SUM(GP22+GP23+GP24+GP25+GP26+GP27+GP28+GP29+GP32) * 100
PGP6	SL000467	Immunoglobulin G	GP6	1.73442e-13	0.0747021	0.383362	0.265354	0.146966	0.0704125	TRUE	FALSE	3700-15_4	IGHG1 IGHG2 IGHG3 IGHG4 IGK@ IGL@	The percentage of FA2[6]BG1 in total plasma glycans	Total plasma glycans (neutral + charged)	GP6 / GP * 100
PGP37	SL005572	Gelsolin	FGS/(FG+FGS)	1.74026e-13	0.631933	-0.383342	-0.0725287	0.14695	0.00526041	TRUE	FALSE	4775-34_3	GSN	The percentage of sialylation of core-fucosylated galactosylated structures without bisecting GlcNAc in total plasma glycans	Total plasma glycans derived traits	SUM(GP13+GP15+GP20+GP26+GP28) / SUM(GP4+GP5+GP10+GP13+GP15+GP20+GP26+GP28) * 100
PGP31	SL000051	C-reactive protein	GP31	1.76689e-13	0.0733328	0.383243	0.266568	0.146875	0.0710584	TRUE	FALSE	4337-49_2	CRP	The percentage of A4G4S[3,3,6]3 + A4G4S[3,6,6]3 in total plasma glycans	Total plasma glycans (neutral + charged)	GP31 / GP * 100
PGP43	SL000272	Antithrombin-III	FG2S2/(FG2+FG2S1+FG2S2)	2.26788e-13	0.15395	-0.38164	-0.213654	0.145649	0.0456482	TRUE	FALSE	3344-60_4	SERPINC1	The percentage of disialylation of core-fucosylated digalactosylated structures without bisecting GlcNAc in total plasma glycans	Total plasma glycans derived traits	GP20 / SUM (GP10+GP15+GP20) * 100
PGP102	SL000437	Haptoglobin	G3total	2.56664e-13	0.0572037	0.380842	0.282432	0.145041	0.079768	TRUE	FALSE	3054-3_2	HP	The percentage of trigalactosylated structures in total plasma glycans	Neutral plasma glycans derived traits	GP22+GP23+GP24+GP25+GP26+GP27+GP28+GP29+GP32
PGP112	SL000415	Complement factor H	G3Fa/G3total	3.41205e-13	0.863141	0.378998	-0.0261305	0.14364	0.000682802	FALSE	FALSE	4159-130_1	CFH	The percentage of antennary-fucosylation of trigalactosylated structures in total plasma glycans	Neutral plasma glycans derived traits	SUM(GP29+GP32) / SUM(GP22+GP23+GP24+GP25+GP26+GP27+GP28+GP29+GP32) * 100
PGP96	SL004466	Heparin cofactor 2	S2total	3.82864e-13	0.233267	0.378249	0.179254	0.143072	0.0321319	TRUE	FALSE	3316-58_1	SERPIND1	the percentage of bisyalated structures in total plasma glycome	Neutral plasma glycans derived traits	GP17+GP19+GP20+GP21+GP22+GP23
PGP97	SL000357	Coagulation factor IX	S3total	3.95697e-13	0.017853	0.378034	0.347829	0.14291	0.120985	TRUE	TRUE	4876-32_1	F9	the percentage of trisyalated structures in total plasma glycome	Neutral plasma glycans derived traits	GP24+GP25+GP26+GP27+GP28+GP29+GP30+GP31+GP32
PGP56	SL004672	Tumor necrosis factor receptor superfamily member 17	FBS2/FS2	4.06992e-13	0.110295	0.37785	0.238597	0.142771	0.0569286	TRUE	FALSE	2665-26_2	TNFRSF17	Ratio of fucosylated disialylated structures with and without bisecting GlcNAc in total plasma glycans	Total plasma glycans derived traits	GP21 / GP20
PGP57	SL004672	Tumor necrosis factor receptor superfamily member 17	FBS2/(FS2+FBS2)	4.06992e-13	0.110295	0.37785	0.238597	0.142771	0.0569286	TRUE	FALSE	2665-26_2	TNFRSF17	The incidence of bisecting GlcNAc in all fucosylated disialylated structures in total plasma glycans	Total plasma glycans derived traits	GP21 / SUM(GP20+GP21)
PGP21	SL016928	SLAM family member 7	GP21	4.42242e-13	0.00268599	0.377308	0.432466	0.142361	0.187027	TRUE	TRUE	5487-7_3	SLAMF7	The percentage of FA2BG2S[3,6]2 + FA2BG2S[6,6]2 + FA2BG2S[3,3]2 in total plasma glycans	Total plasma glycans (neutral + charged)	GP21 / GP * 100
PGP108	SL004466	Heparin cofactor 2	Btotal	4.86456e-13	0.287472	-0.376685	-0.160225	0.141891	0.025672	TRUE	FALSE	3316-58_1	SERPIND1	The percentage of glycan structures with bisecting GlcNAc in total plasma glycans	Neutral plasma glycans derived traits	GP2+GP3+GP6+GP9+GP11+GP12+GP16+GP21
PGP92	SL000467	Immunoglobulin G	FUC-A	5.92826e-13	0.143022	-0.375386	-0.219345	0.140915	0.0481121	TRUE	FALSE	3700-15_4	IGHG1 IGHG2 IGHG3 IGHG4 IGK@ IGL@	The percentage of antennary fucosylated structures in total plasma glycome	Neutral plasma glycans derived traits	GP29+GP32+GP36
PGP29	SL003328	Complement factor I	GP29	6.20574e-13	0.0587083	0.375085	0.280811	0.140689	0.0788548	TRUE	FALSE	2567-5_6	CFI	The percentage of A3F1G3S[3,3,3]3 + A3F1G3S[3,3,6]3in total plasma glycans	Total plasma glycans (neutral + charged)	GP29 / GP * 100
PGP45	SL000468	Immunoglobulin M	FBG2S2/(FBG2+FBG2S1+FBG2S2)	6.30942e-13	0.0578967	-0.374976	-0.281681	0.140607	0.0793444	TRUE	FALSE	3069-52_3	IGHM IGJ IGK@ IGL@	The percentage of disialylation of core-fucosylated digalactosylated structures with bisecting GlcNAc in total plasma glycans	Total plasma glycans derived traits	GP21 / SUM (GP11+GP16+GP21) * 100
PGP79	SL000467	Immunoglobulin G	FG2n/G2n	6.7357e-13	0.0776284	0.374545	0.262816	0.140284	0.0690722	TRUE	FALSE	3700-15_4	IGHG1 IGHG2 IGHG3 IGHG4 IGK@ IGL@	The percentage of fucosylation of digalactosylated structures (without bisecting GlcNAc) in total neutral plasma glycans	Neutral plasma glycans derived traits	GP10n / G2n * 100
PGP104	SL004400	Coagulation factor IXab	A2total	7.84289e-13	0.647462	-0.373539	-0.0692486	0.139532	0.00479537	TRUE	FALSE	5307-12_3	F9	The percentage of biantennary structures in total plasma glycans	Neutral plasma glycans derived traits	GP1+GP2+GP3+GP4+GP5+GP6+GP8+GP9+GP10+GP11+GP12+GP13+GP14+GP15+GP16+GP17+GP19+GP20+GP21
PGP13	SL004672	Tumor necrosis factor receptor superfamily member 17	GP13	9.31836e-13	0.261856	0.372396	0.168888	0.138679	0.0285233	TRUE	FALSE	2665-26_2	TNFRSF17	The percentage of FA2[3]G1S[3]1 + FA2[3]G1S[6]1 in total plasma glycans	Total plasma glycans (neutral + charged)	GP13 / GP * 100
PGP46	SL008574	Osteomodulin	FtotalS1/FtotalS2	9.9641e-13	0.475396	0.37195	0.107895	0.138347	0.0116413	TRUE	FALSE	5358-3_3	OMD	Ratio of all fucosylated monosialylated and disialylated structures (+/- bisecting GlcNAc) in total plasma glycans	Total plasma glycans derived traits	SUM(GP13+GP15+GP16) / SUM(GP20+GP21)
PGP31	SL004400	Coagulation factor IXab	GP31	1.04977e-12	0.143202	0.371603	0.219248	0.138089	0.0480698	TRUE	FALSE	5307-12_3	F9	The percentage of A4G4S[3,3,6]3 + A4G4S[3,6,6]3 in total plasma glycans	Total plasma glycans (neutral + charged)	GP31 / GP * 100
PGP92	SL000415	Complement factor H	FUC-A	1.08435e-12	0.519166	0.371387	0.0975022	0.137928	0.00950669	TRUE	FALSE	4159-130_1	CFH	The percentage of antennary fucosylated structures in total plasma glycome	Neutral plasma glycans derived traits	GP29+GP32+GP36
PGP47	SL000468	Immunoglobulin M	FS1/FS2	1.08731e-12	0.174654	0.371368	0.203637	0.137914	0.0414682	TRUE	FALSE	3069-52_3	IGHM IGJ IGK@ IGL@	Ratio of fucosylated monosialylated and disialylated structures (without bisecting GlcNAc) in total plasma glycans	Total plasma glycans derived traits	SUM(GP13+GP15) / GP20
PGP67	SL004676	Insulin-like growth factor-binding protein 5	GP10n	1.09461e-12	0.00270662	0.371324	0.432164	0.137881	0.186766	TRUE	TRUE	2685-21_2	IGFBP5	The percentage of FA2G2 in total neutral plasma glycans (GPn)	Neutral plasma glycans	GP10 / GPn * 100
PGP22	SL003744	Galectin-3	GP22	1.33734e-12	0.123256	0.369984	0.230516	0.136888	0.0531377	TRUE	FALSE	3066-12_1	LGALS3	The percentage of A3G3S[3,6]2 in total plasma glycans	Total plasma glycans (neutral + charged)	GP22 / GP * 100
PGP108	SL000468	Immunoglobulin M	Btotal	1.56225e-12	0.0116645	0.368941	0.368806	0.136117	0.136018	TRUE	TRUE	3069-52_3	IGHM IGJ IGK@ IGL@	The percentage of glycan structures with bisecting GlcNAc in total plasma glycans	Neutral plasma glycans derived traits	GP2+GP3+GP6+GP9+GP11+GP12+GP16+GP21
PGP105	SL000437	Haptoglobin	A3total	1.57205e-12	0.0526507	0.368899	0.287556	0.136086	0.0826886	TRUE	FALSE	3054-3_2	HP	The percentage of triiantennary structures in total plasma glycans	Neutral plasma glycans derived traits	GP22+GP23+GP24+GP25+GP26+GP27+GP28+GP29
PGP86	SL000467	Immunoglobulin G	Fn/(Bn + FBn)	1.66785e-12	0.412787	0.3685	0.123694	0.135793	0.0153003	TRUE	FALSE	3700-15_4	IGHG1 IGHG2 IGHG3 IGHG4 IGK@ IGL@	Ratio of fucosylated non-bisecting GlcNAc structures and all structures with bisecting GlcNAc in total neutral plasma glycans	Neutral plasma glycans derived traits	Fn / (FBn + GP3n + GP9n)
PGP10	SL004676	Insulin-like growth factor-binding protein 5	GP10	1.81167e-12	0.0751751	0.367943	0.264938	0.135382	0.0701922	TRUE	FALSE	2685-21_2	IGFBP5	The percentage of FA2G2 in total plasma glycans	Total plasma glycans (neutral + charged)	GP10 / GP * 100
PGP106	SL000051	C-reactive protein	A2total	1.91817e-12	0.446281	0.367557	0.11509	0.135098	0.0132456	TRUE	FALSE	4337-49_2	CRP	The percentage of tetraantenary structures in total plasma glycans	Neutral plasma glycans derived traits	GP30+GP31+GP32+GP33+GP34+GP35+GP36
PGP2	SL000591	Metalloproteinase inhibitor 1	GP2	2.1001e-12	0.0293819	0.366946	0.321445	0.134648	0.103327	TRUE	TRUE	2211-9_6	TIMP1	The percentage of M5 + FA2B in total plasma glycans	Total plasma glycans (neutral + charged)	GP2 / GP * 100
PGP67	SL006910	Cathepsin L2	GP10n	2.18016e-12	0.189136	0.36669	0.197131	0.134462	0.0388606	TRUE	FALSE	3364-76_2	CTSV	The percentage of FA2G2 in total neutral plasma glycans (GPn)	Neutral plasma glycans	GP10 / GPn * 100
PGP49	SL000468	Immunoglobulin M	FtotalS1/FtotalS3	2.36086e-12	0.495079	0.36615	0.103163	0.134066	0.0106426	TRUE	FALSE	3069-52_3	IGHM IGJ IGK@ IGL@	Ratio of all core-fucosylated monosialylated and trisialylated structures (+/- bisecting GlcNAc) in total plasma glycans	Total plasma glycans derived traits	SUM(GP13+GP15+GP16) / SUM(GP26+GP28)
PGP103	SL000051	C-reactive protein	G4total	2.55338e-12	0.443347	0.365617	0.115829	0.133676	0.0134162	TRUE	FALSE	4337-49_2	CRP	The percentage of tetragalactosylated structures in total plasma glycans	Neutral plasma glycans derived traits	GP30+GP31+GP33+GP34+GP35+GP36
PGP104	SL000357	Coagulation factor IX	A2total	3.24972e-12	0.683485	-0.363971	-0.0617559	0.132475	0.0038138	TRUE	FALSE	4876-32_1	F9	The percentage of biantennary structures in total plasma glycans	Neutral plasma glycans derived traits	GP1+GP2+GP3+GP4+GP5+GP6+GP8+GP9+GP10+GP11+GP12+GP13+GP14+GP15+GP16+GP17+GP19+GP20+GP21
PGP28	SL005572	Gelsolin	GP28	3.35148e-12	0.661895	-0.363762	-0.0662278	0.132322	0.00438612	TRUE	FALSE	4775-34_3	GSN	The percentage of FA3G3S[3,3,6]3 + FA3G3S[3,6,6]3 in total plasma glycans	Total plasma glycans (neutral + charged)	GP28 / GP * 100
PGP23	SL004400	Coagulation factor IXab	GP23	3.67374e-12	0.226633	0.363131	0.181782	0.131864	0.0330445	TRUE	FALSE	5307-12_3	F9	The percentage of A3G3S[3,3]2 in total plasma glycans	Total plasma glycans (neutral + charged)	GP23 / GP * 100
PGP92	SL001996	Angiopoietin-2	FUC-A	4.01168e-12	0.225928	0.362526	0.182053	0.131425	0.0331434	TRUE	FALSE	2602-2_2	ANGPT2	The percentage of antennary fucosylated structures in total plasma glycome	Neutral plasma glycans derived traits	GP29+GP32+GP36
PGP10	SL001998	Tissue factor pathway inhibitor	GP10	4.02996e-12	0.116884	-0.362495	-0.234404	0.131403	0.0549451	TRUE	FALSE	3336-50_1	TFPI	The percentage of FA2G2 in total plasma glycans	Total plasma glycans (neutral + charged)	GP10 / GP * 100
PGP107	SL000437	Haptoglobin	Mtotal	4.05053e-12	0.162905	-0.36246	-0.209208	0.131377	0.0437682	TRUE	FALSE	3054-3_2	HP	The percentage of high-mannose structures in total plasma glycans	Neutral plasma glycans derived traits	GP2+GP7+GP18
PGP51	SL004672	Tumor necrosis factor receptor superfamily member 17	FtotalS2/FtotalS3	4.33584e-12	0.995639	0.361991	0.00082867	0.131038	6.86694e-07	TRUE	FALSE	2665-26_2	TNFRSF17	Ratio of all core-fucosylated disialylated and trisialylated structures (+/- bisecting GlcNAc) in total plasma glycans	Total plasma glycans derived traits	SUM(GP20+GP21) / SUM(GP26+GP28)
PGP92	SL004466	Heparin cofactor 2	FUC-A	4.67551e-12	0.842766	0.361471	-0.030067	0.130661	0.000904024	FALSE	FALSE	3316-58_1	SERPIND1	The percentage of antennary fucosylated structures in total plasma glycome	Neutral plasma glycans derived traits	GP29+GP32+GP36
PGP70	SL005764	Scavenger receptor cysteine-rich type 1 protein M130	G0n	4.90559e-12	0.125281	0.361139	0.229313	0.130421	0.0525843	TRUE	FALSE	5028-59_1	CD163	The percentage of agalactosylated structures in total neutral plasma glycans	Neutral plasma glycans derived traits	GP1n+GP2n
PGP17	SL006522	Galectin-3-binding protein	GP17	4.90908e-12	0.0201191	-0.361149	-0.341691	0.130418	0.116753	TRUE	TRUE	5000-52_1	LGALS3BP	The percentage of A2G2S[3,6]2 + A2G2S[3,3]2 in total plasma glycans	Total plasma glycans (neutral + charged)	GP17 / GP * 100
PGP54	SL006108	CD5 antigen-like	FBS1/FS1	4.99316e-12	0.000663039	0.361017	0.483562	0.130333	0.233832	TRUE	TRUE	3293-2_4	CD5L	Ratio of fucosylated monosialylated structures with and without bisecting GlcNAc in total plasma glycans	Total plasma glycans derived traits	GP16 / SUM(GP13+GP15)
PGP55	SL006108	CD5 antigen-like	FBS1/(FS1+FBS1)	4.99316e-12	0.000663039	0.361017	0.483562	0.130333	0.233832	TRUE	TRUE	3293-2_4	CD5L	The incidence of bisecting GlcNAc in all fucosylated monosialylated structures in total plasma glycans	Total plasma glycans derived traits	GP16 / SUM(GP13+GP15+GP16)
PGP23	SL000467	Immunoglobulin G	GP23	5.22591e-12	0.511641	-0.360702	-0.0992561	0.130106	0.00985178	TRUE	FALSE	3700-15_4	IGHG1 IGHG2 IGHG3 IGHG4 IGK@ IGL@	The percentage of A3G3S[3,3]2 in total plasma glycans	Total plasma glycans (neutral + charged)	GP23 / GP * 100
PGP5	SL004466	Heparin cofactor 2	GP5	5.83137e-12	0.260243	-0.359942	-0.169452	0.129558	0.0287141	TRUE	FALSE	3316-58_1	SERPIND1	The percentage of FA2[3]G1 in total plasma glycans	Total plasma glycans (neutral + charged)	GP5 / GP * 100
PGP10	SL001996	Angiopoietin-2	GP10	6.02003e-12	0.00911623	-0.359721	-0.380376	0.129399	0.144686	TRUE	TRUE	2602-2_2	ANGPT2	The percentage of FA2G2 in total plasma glycans	Total plasma glycans (neutral + charged)	GP10 / GP * 100
PGP7	SL000437	Haptoglobin	GP7	6.57913e-12	0.193602	-0.359103	-0.195196	0.128955	0.0381015	TRUE	FALSE	3054-3_2	HP	The percentage of M6 D3 in total plasma glycans	Total plasma glycans (neutral + charged)	GP7 / GP * 100
PGP71	SL000467	Immunoglobulin G	G1n	6.61842e-12	0.309019	0.359062	0.15332	0.128925	0.0235072	TRUE	FALSE	3700-15_4	IGHG1 IGHG2 IGHG3 IGHG4 IGK@ IGL@	The percentage of monogalactosylated structures in total neutral plasma glycans	Neutral plasma glycans derived traits	GP3n+GP4n+GP5n+GP6n
PGP108	SL004672	Tumor necrosis factor receptor superfamily member 17	Btotal	6.70435e-12	0.150915	0.358972	0.215204	0.128861	0.0463128	TRUE	FALSE	2665-26_2	TNFRSF17	The percentage of glycan structures with bisecting GlcNAc in total plasma glycans	Neutral plasma glycans derived traits	GP2+GP3+GP6+GP9+GP11+GP12+GP16+GP21
PGP43	SL004400	Coagulation factor IXab	FG2S2/(FG2+FG2S1+FG2S2)	6.70823e-12	0.0782481	0.358968	0.262288	0.128858	0.0687951	TRUE	FALSE	5307-12_3	F9	The percentage of disialylation of core-fucosylated digalactosylated structures without bisecting GlcNAc in total plasma glycans	Total plasma glycans derived traits	GP20 / SUM (GP10+GP15+GP20) * 100
PGP84	SL000467	Immunoglobulin G	FBn/Fn	6.98282e-12	0.48438	-0.358689	-0.105722	0.128657	0.0111772	TRUE	FALSE	3700-15_4	IGHG1 IGHG2 IGHG3 IGHG4 IGK@ IGL@	Ratio of fucosylated structures with and without bisecting GlcNAc in total neutral plasma glycans	Neutral plasma glycans derived traits	FBn / Fn
PGP85	SL000467	Immunoglobulin G	FBn/Fn total	6.98282e-12	0.48438	-0.358689	-0.105722	0.128657	0.0111772	TRUE	FALSE	3700-15_4	IGHG1 IGHG2 IGHG3 IGHG4 IGK@ IGL@	The incidence of bisecting GlcNAc in all fucosylated structures in total neutral plasma glycans	Neutral plasma glycans derived traits	FBn / Fn total * 100
PGP16	SL004672	Tumor necrosis factor receptor superfamily member 17	GP16	7.26159e-12	0.0444932	0.358415	0.29771	0.128462	0.088631	TRUE	TRUE	2665-26_2	TNFRSF17	The percentage of FA2BG2S[3]1 + FA2BG2S[6]1 in total plasma glycans	Total plasma glycans (neutral + charged)	GP16 / GP * 100
PGP23	SL000357	Coagulation factor IX	GP23	7.73357e-12	0.231602	0.357976	0.179884	0.128147	0.0323581	TRUE	FALSE	4876-32_1	F9	The percentage of A3G3S[3,3]2 in total plasma glycans	Total plasma glycans (neutral + charged)	GP23 / GP * 100
PGP96	SL004672	Tumor necrosis factor receptor superfamily member 17	S2total	8.72108e-12	0.19765	-0.357135	-0.19347	0.127545	0.0374306	TRUE	FALSE	2665-26_2	TNFRSF17	the percentage of bisyalated structures in total plasma glycome	Neutral plasma glycans derived traits	GP17+GP19+GP20+GP21+GP22+GP23
PGP47	SL000272	Antithrombin-III	FS1/FS2	9.03759e-12	0.254833	0.356885	0.171361	0.127367	0.0293646	TRUE	FALSE	3344-60_4	SERPINC1	Ratio of fucosylated monosialylated and disialylated structures (without bisecting GlcNAc) in total plasma glycans	Total plasma glycans derived traits	SUM(GP13+GP15) / GP20
PGP87	SL000467	Immunoglobulin G	Bn/(Fn + FBn)	1.00215e-11	0.190459	-0.356159	-0.196554	0.126849	0.0386336	TRUE	FALSE	3700-15_4	IGHG1 IGHG2 IGHG3 IGHG4 IGK@ IGL@	Ratio of afucosylated structures with bisecting GlcNAc and all fucosylated structures (+/- bisecting GlcNAc) in total neutral plasma glycans	Neutral plasma glycans derived traits	(GP3n + GP9n) / (Fn + Fbn) * 100
PGP17	SL005218	Sialic acid-binding Ig-like lectin 7	GP17	1.0082e-11	0.119975	-0.356117	-0.232499	0.126819	0.0540556	TRUE	FALSE	2742-68_2	SIGLEC7	The percentage of A2G2S[3,6]2 + A2G2S[3,3]2 in total plasma glycans	Total plasma glycans (neutral + charged)	GP17 / GP * 100
PGP73	SL004672	Tumor necrosis factor receptor superfamily member 17	Fn total	1.12663e-11	0.922924	0.355334	0.0146681	0.126262	0.000215152	TRUE	FALSE	2665-26_2	TNFRSF17	The percentage of all fucosylated structures (+/- bisecting GlcNAc) in total neutral plasma glycans	Neutral plasma glycans derived traits	GP1n+GP2n+GP4n+GP5n+GP6n+GP10n+GP11n
PGP90	SL000525	Matrilysin	FG2n/(BG2n + FBG2n)	1.26649e-11	0.283181	-0.354508	0.16164	0.125676	0.0261275	FALSE	FALSE	2789-26_2	MMP7	Ratio of fucosylated digalactosylated non-bisecting GlcNAc structures and all digalactosylated structures with bisecting GlcNAc in total neutral plasma glycans	Neutral plasma glycans derived traits	GP10n / (GP9n + GP11n)
PGP11	SL000320	C5a anaphylatoxin	GP11	1.27132e-11	0.210565	-0.354481	-0.188123	0.125657	0.0353903	TRUE	FALSE	2851-63_3	C5	The percentage of FA2BG2 in total plasma glycans	Total plasma glycans (neutral + charged)	GP11 / GP * 100
PGP92	SL000320	C5a anaphylatoxin	FUC-A	1.36386e-11	0.252174	0.353983	0.172309	0.125304	0.0296904	TRUE	FALSE	2851-63_3	C5	The percentage of antennary fucosylated structures in total plasma glycome	Neutral plasma glycans derived traits	GP29+GP32+GP36
PGP28	SL000272	Antithrombin-III	GP28	1.52409e-11	0.169473	-0.353195	-0.20606	0.124747	0.0424606	TRUE	FALSE	3344-60_4	SERPINC1	The percentage of FA3G3S[3,3,6]3 + FA3G3S[3,6,6]3 in total plasma glycans	Total plasma glycans (neutral + charged)	GP28 / GP * 100
PGP47	SL004400	Coagulation factor IXab	FS1/FS2	1.53625e-11	0.0119092	-0.353139	-0.367813	0.124707	0.135287	TRUE	TRUE	5307-12_3	F9	Ratio of fucosylated monosialylated and disialylated structures (without bisecting GlcNAc) in total plasma glycans	Total plasma glycans derived traits	SUM(GP13+GP15) / GP20
PGP70	SL000558	Prothrombin	G0n	1.76056e-11	0.322626	-0.352168	0.149117	0.124022	0.022236	FALSE	FALSE	5316-54_3	F2	The percentage of agalactosylated structures in total neutral plasma glycans	Neutral plasma glycans derived traits	GP1n+GP2n
PGP72	SL006910	Cathepsin L2	G2n	1.9899e-11	0.064049	0.351294	0.275312	0.123407	0.0757969	TRUE	FALSE	3364-76_2	CTSV	The percentage of digalactosylated structures in total neutral plasma glycans	Neutral plasma glycans derived traits	GP8n+GP9n+GP10n+GP11n
PGP70	SL000283	Beta-2-microglobulin	G0n	2.05216e-11	0.00276091	0.351073	0.431378	0.123252	0.186087	TRUE	TRUE	3485-28_2	B2M	The percentage of agalactosylated structures in total neutral plasma glycans	Neutral plasma glycans derived traits	GP1n+GP2n
PGP17	SL005764	Scavenger receptor cysteine-rich type 1 protein M130	GP17	2.11139e-11	0.248163	-0.35087	-0.173752	0.123109	0.0301898	TRUE	FALSE	5028-59_1	CD163	The percentage of A2G2S[3,6]2 + A2G2S[3,3]2 in total plasma glycans	Total plasma glycans (neutral + charged)	GP17 / GP * 100
PGP98	SL000325	Complement component C9	S4total	2.20201e-11	0.74329	0.350568	-0.0496231	0.122898	0.00246246	FALSE	FALSE	3060-43_2	C9	the percentage of tetrasyalated structures in total plasma glycome	Neutral plasma glycans derived traits	GP33+GP34+GP35+GP36
PGP101	SL000467	Immunoglobulin G	G2total	2.27081e-11	0.959835	-0.350347	0.00763526	0.122743	5.82972e-05	FALSE	FALSE	3700-15_4	IGHG1 IGHG2 IGHG3 IGHG4 IGK@ IGL@	The percentage of digalactosylated structures in total plasma glycans	Neutral plasma glycans derived traits	GP8+GP9+GP10+GP11+GP14+GP15+GP16+GP17+GP19+GP20+GP21
PGP46	SL000272	Antithrombin-III	FtotalS1/FtotalS2	2.42258e-11	0.119775	0.349883	0.232621	0.122418	0.0541125	TRUE	FALSE	3344-60_4	SERPINC1	Ratio of all fucosylated monosialylated and disialylated structures (+/- bisecting GlcNAc) in total plasma glycans	Total plasma glycans derived traits	SUM(GP13+GP15+GP16) / SUM(GP20+GP21)
PGP27	SL000360	Coagulation Factor X	GP27	2.65616e-11	0.0678011	0.34922	0.271664	0.121955	0.0738016	TRUE	FALSE	4878-3_1	F10	The percentage of A3G3S[3,3,6]3 + A3G3S[3,6,6]3 in total plasma glycans	Total plasma glycans (neutral + charged)	GP27 / GP * 100
PGP79	SL000525	Matrilysin	FG2n/G2n	2.66716e-11	0.493458	-0.34919	0.103549	0.121934	0.0107224	FALSE	FALSE	2789-26_2	MMP7	The percentage of fucosylation of digalactosylated structures (without bisecting GlcNAc) in total neutral plasma glycans	Neutral plasma glycans derived traits	GP10n / G2n * 100
PGP70	SL006910	Cathepsin L2	G0n	2.76871e-11	0.0723388	-0.348921	-0.267461	0.121746	0.0715352	TRUE	FALSE	3364-76_2	CTSV	The percentage of agalactosylated structures in total neutral plasma glycans	Neutral plasma glycans derived traits	GP1n+GP2n
PGP59	SL000591	Metalloproteinase inhibitor 1	GP2n	3.01673e-11	0.00186063	0.348304	0.446653	0.121314	0.199498	TRUE	TRUE	2211-9_6	TIMP1	The percentage of M5 + FA2B in total neutral plasma glycans (GPn)	Neutral plasma glycans	GP2 / GPn * 100
PGP43	SL000320	C5a anaphylatoxin	FG2S2/(FG2+FG2S1+FG2S2)	3.1788e-11	0.442143	0.347923	0.116133	0.12105	0.0134868	TRUE	FALSE	2851-63_3	C5	The percentage of disialylation of core-fucosylated digalactosylated structures without bisecting GlcNAc in total plasma glycans	Total plasma glycans derived traits	GP20 / SUM (GP10+GP15+GP20) * 100
PGP32	SL000272	Antithrombin-III	GP32	3.28403e-11	0.27816	-0.347687	-0.163313	0.120886	0.0266713	TRUE	FALSE	3344-60_4	SERPINC1	The percentage of A4F1G3S[3,3,3]3 + A4F1G3S[3,3,6]3 + A4F1G3S[3,6,6]3 in total plasma glycans	Total plasma glycans (neutral + charged)	GP32 / GP * 100
PGP98	SL000467	Immunoglobulin G	S4total	3.52728e-11	0.21541	-0.347168	-0.186177	0.120526	0.0346618	TRUE	FALSE	3700-15_4	IGHG1 IGHG2 IGHG3 IGHG4 IGK@ IGL@	the percentage of tetrasyalated structures in total plasma glycome	Neutral plasma glycans derived traits	GP33+GP34+GP35+GP36
PGP17	SL000272	Antithrombin-III	GP17	3.54922e-11	0.365173	0.347123	0.136649	0.120495	0.0186731	TRUE	FALSE	3344-60_4	SERPINC1	The percentage of A2G2S[3,6]2 + A2G2S[3,3]2 in total plasma glycans	Total plasma glycans (neutral + charged)	GP17 / GP * 100
PGP53	SL006108	CD5 antigen-like	FBStotal/FStotal	3.58432e-11	0.000568086	0.347052	0.488752	0.120445	0.238879	TRUE	TRUE	3293-2_4	CD5L	Ratio of all core-fucosylated sialylated structures with and without bisecting GlcNAc in total plasma glycans	Total plasma glycans derived traits	SUM(GP16+GP21) / SUM(GP13+GP15+GP20+GP26+GP28)
PGP10	SL000022	D-dimer	GP10	3.7366e-11	0.109248	-0.34675	0.239281	0.120235	0.0572553	FALSE	FALSE	4907-56_1	FGA FGB FGG	The percentage of FA2G2 in total plasma glycans	Total plasma glycans (neutral + charged)	GP10 / GP * 100
PGP29	SL005572	Gelsolin	GP29	3.89843e-11	0.533597	-0.346442	-0.0941736	0.120022	0.00886866	TRUE	FALSE	4775-34_3	GSN	The percentage of A3F1G3S[3,3,3]3 + A3F1G3S[3,3,6]3in total plasma glycans	Total plasma glycans (neutral + charged)	GP29 / GP * 100
PGP51	SL004466	Heparin cofactor 2	FtotalS2/FtotalS3	3.96669e-11	0.381613	-0.346315	0.132069	0.119934	0.0174423	FALSE	FALSE	3316-58_1	SERPIND1	Ratio of all core-fucosylated disialylated and trisialylated structures (+/- bisecting GlcNAc) in total plasma glycans	Total plasma glycans derived traits	SUM(GP20+GP21) / SUM(GP26+GP28)
PGP68	SL000468	Immunoglobulin M	GP11n	4.01432e-11	0.00148765	0.346228	0.455011	0.119874	0.207035	TRUE	TRUE	3069-52_3	IGHM IGJ IGK@ IGL@	The percentage of FA2BG2 in total neutral plasma glycans (GPn)	Neutral plasma glycans	GP11 / GPn * 100
PGP2	SL008609	Low affinity immunoglobulin gamma Fc region receptor III-B	GP2	4.13997e-11	0.140839	0.346006	0.220519	0.119718	0.0486288	TRUE	FALSE	3311-27_1	FCGR3B	The percentage of M5 + FA2B in total plasma glycans	Total plasma glycans (neutral + charged)	GP2 / GP * 100
PGP47	SL008574	Osteomodulin	FS1/FS2	4.31693e-11	0.185526	0.345698	0.198718	0.119507	0.039489	TRUE	FALSE	5358-3_3	OMD	Ratio of fucosylated monosialylated and disialylated structures (without bisecting GlcNAc) in total plasma glycans	Total plasma glycans derived traits	SUM(GP13+GP15) / GP20
PGP10	SL005152	Retinoic acid receptor responder protein 2	GP10	4.34805e-11	0.982786	-0.345646	-0.00327128	0.119471	1.07013e-05	TRUE	FALSE	3079-62_2	RARRES2	The percentage of FA2G2 in total plasma glycans	Total plasma glycans (neutral + charged)	GP10 / GP * 100
PGP90	SL000428	Follicle stimulating hormone	FG2n/(BG2n + FBG2n)	4.35534e-11	0.791145	-0.345634	-0.0401349	0.119462	0.00161081	TRUE	FALSE	3032-11_2	CGA FSHB	Ratio of fucosylated digalactosylated non-bisecting GlcNAc structures and all digalactosylated structures with bisecting GlcNAc in total neutral plasma glycans	Neutral plasma glycans derived traits	GP10n / (GP9n + GP11n)
PGP97	SL003328	Complement factor I	S3total	4.61871e-11	0.352062	0.345205	0.140392	0.119166	0.0197098	TRUE	FALSE	2567-5_6	CFI	the percentage of trisyalated structures in total plasma glycome	Neutral plasma glycans derived traits	GP24+GP25+GP26+GP27+GP28+GP29+GP30+GP31+GP32
PGP49	SL004672	Tumor necrosis factor receptor superfamily member 17	FtotalS1/FtotalS3	4.65844e-11	0.696902	0.345142	0.0590032	0.119123	0.00348138	TRUE	FALSE	2665-26_2	TNFRSF17	Ratio of all core-fucosylated monosialylated and trisialylated structures (+/- bisecting GlcNAc) in total plasma glycans	Total plasma glycans derived traits	SUM(GP13+GP15+GP16) / SUM(GP26+GP28)
PGP29	SL000467	Immunoglobulin G	GP29	4.89481e-11	0.688652	-0.34478	-0.0606936	0.118873	0.00368371	TRUE	FALSE	3700-15_4	IGHG1 IGHG2 IGHG3 IGHG4 IGK@ IGL@	The percentage of A3F1G3S[3,3,3]3 + A3F1G3S[3,3,6]3in total plasma glycans	Total plasma glycans (neutral + charged)	GP29 / GP * 100
PGP67	SL005764	Scavenger receptor cysteine-rich type 1 protein M130	GP10n	4.96982e-11	0.0446724	-0.344669	-0.297471	0.118796	0.0884889	TRUE	TRUE	5028-59_1	CD163	The percentage of FA2G2 in total neutral plasma glycans (GPn)	Neutral plasma glycans	GP10 / GPn * 100
PGP102	SL003328	Complement factor I	G3total	5.17335e-11	0.659354	0.344374	0.0667578	0.118594	0.00445661	TRUE	FALSE	2567-5_6	CFI	The percentage of trigalactosylated structures in total plasma glycans	Neutral plasma glycans derived traits	GP22+GP23+GP24+GP25+GP26+GP27+GP28+GP29+GP32
PGP103	SL000467	Immunoglobulin G	G4total	5.1758e-11	0.191027	-0.344371	-0.196308	0.118591	0.0385368	TRUE	FALSE	3700-15_4	IGHG1 IGHG2 IGHG3 IGHG4 IGK@ IGL@	The percentage of tetragalactosylated structures in total plasma glycans	Neutral plasma glycans derived traits	GP30+GP31+GP33+GP34+GP35+GP36
PGP47	SL005572	Gelsolin	FS1/FS2	5.23364e-11	0.386798	0.344291	0.130649	0.118535	0.0170693	TRUE	FALSE	4775-34_3	GSN	Ratio of fucosylated monosialylated and disialylated structures (without bisecting GlcNAc) in total plasma glycans	Total plasma glycans derived traits	SUM(GP13+GP15) / GP20
PGP92	SL000437	Haptoglobin	FUC-A	5.28619e-11	0.730919	0.344216	-0.0521053	0.118485	0.00271496	FALSE	FALSE	3054-3_2	HP	The percentage of antennary fucosylated structures in total plasma glycome	Neutral plasma glycans derived traits	GP29+GP32+GP36
PGP43	SL005572	Gelsolin	FG2S2/(FG2+FG2S1+FG2S2)	5.49207e-11	0.496384	-0.343937	-0.102853	0.118292	0.0105787	TRUE	FALSE	4775-34_3	GSN	The percentage of disialylation of core-fucosylated digalactosylated structures without bisecting GlcNAc in total plasma glycans	Total plasma glycans derived traits	GP20 / SUM (GP10+GP15+GP20) * 100
PGP10	SL004400	Coagulation factor IXab	GP10	5.59622e-11	0.405797	-0.343798	-0.125539	0.118197	0.0157602	TRUE	FALSE	5307-12_3	F9	The percentage of FA2G2 in total plasma glycans	Total plasma glycans (neutral + charged)	GP10 / GP * 100
PGP31	SL001996	Angiopoietin-2	GP31	5.59912e-11	0.504385	0.343794	0.10096	0.118194	0.0101928	TRUE	FALSE	2602-2_2	ANGPT2	The percentage of A4G4S[3,3,6]3 + A4G4S[3,6,6]3 in total plasma glycans	Total plasma glycans (neutral + charged)	GP31 / GP * 100
PGP43	SL001996	Angiopoietin-2	FG2S2/(FG2+FG2S1+FG2S2)	5.61476e-11	0.0496487	0.343774	0.291134	0.11818	0.084759	TRUE	TRUE	2602-2_2	ANGPT2	The percentage of disialylation of core-fucosylated digalactosylated structures without bisecting GlcNAc in total plasma glycans	Total plasma glycans derived traits	GP20 / SUM (GP10+GP15+GP20) * 100
PGP73	SL004466	Heparin cofactor 2	Fn total	5.79846e-11	0.273564	-0.343537	-0.164862	0.118018	0.0271796	TRUE	FALSE	3316-58_1	SERPIND1	The percentage of all fucosylated structures (+/- bisecting GlcNAc) in total neutral plasma glycans	Neutral plasma glycans derived traits	GP1n+GP2n+GP4n+GP5n+GP6n+GP10n+GP11n
PGP13	SL004466	Heparin cofactor 2	GP13	5.85722e-11	0.203037	-0.343463	-0.191211	0.117967	0.0365615	TRUE	FALSE	3316-58_1	SERPIND1	The percentage of FA2[3]G1S[3]1 + FA2[3]G1S[6]1 in total plasma glycans	Total plasma glycans (neutral + charged)	GP13 / GP * 100
PGP94	SL004672	Tumor necrosis factor receptor superfamily member 17	S0total	6.10963e-11	0.849029	0.343152	0.028855	0.117753	0.000832613	TRUE	FALSE	2665-26_2	TNFRSF17	The percentage of neutral glycan structures in total plasma glycome	Neutral plasma glycans derived traits	GP1+GP2+GP3+GP4+GP5+GP6+GP7+GP8+GP9+GP10+GP11
PGP19	SL004466	Heparin cofactor 2	GP19	6.13067e-11	0.425575	0.343127	0.120364	0.117736	0.0144875	TRUE	FALSE	3316-58_1	SERPIND1	The percentage of A2G2S[3,6]2 + A2G2S[6,6]2 + A2G2S[3,3]2 in total plasma glycans	Total plasma glycans (neutral + charged)	GP19 / GP * 100
PGP10	SL000320	C5a anaphylatoxin	GP10	6.81318e-11	0.704089	-0.342349	0.0575364	0.117203	0.00331044	FALSE	FALSE	2851-63_3	C5	The percentage of FA2G2 in total plasma glycans	Total plasma glycans (neutral + charged)	GP10 / GP * 100
PGP108	SL000467	Immunoglobulin G	Btotal	7.2263e-11	0.028532	0.341913	0.32306	0.116905	0.104368	TRUE	TRUE	3700-15_4	IGHG1 IGHG2 IGHG3 IGHG4 IGK@ IGL@	The percentage of glycan structures with bisecting GlcNAc in total plasma glycans	Neutral plasma glycans derived traits	GP2+GP3+GP6+GP9+GP11+GP12+GP16+GP21
PGP43	SL008574	Osteomodulin	FG2S2/(FG2+FG2S1+FG2S2)	7.90072e-11	0.217536	-0.341253	-0.185332	0.116453	0.034348	TRUE	FALSE	5358-3_3	OMD	The percentage of disialylation of core-fucosylated digalactosylated structures without bisecting GlcNAc in total plasma glycans	Total plasma glycans derived traits	GP20 / SUM (GP10+GP15+GP20) * 100
PGP72	SL004676	Insulin-like growth factor-binding protein 5	G2n	8.06905e-11	0.00252213	0.341097	0.434942	0.116347	0.189174	TRUE	TRUE	2685-21_2	IGFBP5	The percentage of digalactosylated structures in total neutral plasma glycans	Neutral plasma glycans derived traits	GP8n+GP9n+GP10n+GP11n
PGP100	SL004672	Tumor necrosis factor receptor superfamily member 17	G1total	8.16235e-11	0.960691	0.341011	-0.00747246	0.116289	5.58376e-05	FALSE	FALSE	2665-26_2	TNFRSF17	The percentage of monogalactosylated structures in total plasma glycans	Neutral plasma glycans derived traits	GP3+GP4+GP5+GP6+GP12+GP13
PGP88	SL000428	Follicle stimulating hormone	FBG2n/FG2n	8.28203e-11	0.890475	0.340904	0.0208756	0.116215	0.00043579	TRUE	FALSE	3032-11_2	CGA FSHB	Ratio of fucosylated digalactosylated structures with and without bisecting GlcNAc in total neutral plasma glycans	Neutral plasma glycans derived traits	GP11n / GP10n
PGP89	SL000428	Follicle stimulating hormone	FBG2n /(FG2n + FBG2n )	8.28203e-11	0.890475	0.340904	0.0208756	0.116215	0.00043579	TRUE	FALSE	3032-11_2	CGA FSHB	The incidence of bisecting GlcNAc in all fucosylated digalactosylated structures in total neutral plasma glycans	Neutral plasma glycans derived traits	GP11n / (GP10n + GP11n) * 100
PGP19	SL000468	Immunoglobulin M	GP19	9.0793e-11	0.140208	-0.34022	-0.220861	0.11575	0.0487798	TRUE	FALSE	3069-52_3	IGHM IGJ IGK@ IGL@	The percentage of A2G2S[3,6]2 + A2G2S[6,6]2 + A2G2S[3,3]2 in total plasma glycans	Total plasma glycans (neutral + charged)	GP19 / GP * 100
PGP88	SL000525	Matrilysin	FBG2n/FG2n	9.46601e-11	0.191046	0.33991	-0.196299	0.115539	0.0385335	FALSE	FALSE	2789-26_2	MMP7	Ratio of fucosylated digalactosylated structures with and without bisecting GlcNAc in total neutral plasma glycans	Neutral plasma glycans derived traits	GP11n / GP10n
PGP89	SL000525	Matrilysin	FBG2n /(FG2n + FBG2n )	9.46601e-11	0.191046	0.33991	-0.196299	0.115539	0.0385335	FALSE	FALSE	2789-26_2	MMP7	The incidence of bisecting GlcNAc in all fucosylated digalactosylated structures in total neutral plasma glycans	Neutral plasma glycans derived traits	GP11n / (GP10n + GP11n) * 100
PGP59	SL006910	Cathepsin L2	GP2n	9.49185e-11	0.0337186	-0.339889	-0.313762	0.115525	0.0984467	TRUE	TRUE	3364-76_2	CTSV	The percentage of M5 + FA2B in total neutral plasma glycans (GPn)	Neutral plasma glycans	GP2 / GPn * 100
PGP6	SL004466	Heparin cofactor 2	GP6	9.72925e-11	0.300643	-0.339705	-0.155966	0.1154	0.0243255	TRUE	FALSE	3316-58_1	SERPIND1	The percentage of FA2[6]BG1 in total plasma glycans	Total plasma glycans (neutral + charged)	GP6 / GP * 100
PGP90	SL000017	von Willebrand factor	FG2n/(BG2n + FBG2n)	9.80309e-11	0.15584	-0.339649	-0.212701	0.115361	0.0452416	TRUE	FALSE	3050-7_2	VWF	Ratio of fucosylated digalactosylated non-bisecting GlcNAc structures and all digalactosylated structures with bisecting GlcNAc in total neutral plasma glycans	Neutral plasma glycans derived traits	GP10n / (GP9n + GP11n)
PGP4	SL004466	Heparin cofactor 2	GP4	1.0178e-10	0.509984	-0.339369	-0.0996439	0.115171	0.00992891	TRUE	FALSE	3316-58_1	SERPIND1	The percentage of FA2[6]G1 in total plasma glycans	Total plasma glycans (neutral + charged)	GP4 / GP * 100
PGP111	SL000272	Antithrombin-III	FG3/G3total	1.12729e-10	0.286696	-0.338605	-0.16048	0.114653	0.0257538	TRUE	FALSE	3344-60_4	SERPINC1	The percentage of core-fucosylation of trigalactosylated structures in total plasma glycans	Neutral plasma glycans derived traits	SUM(GP26+GP28) / SUM(GP22+GP23+GP24+GP25+GP26+GP27+GP28+GP29+GP32) * 100
PGP67	SL000283	Beta-2-microglobulin	GP10n	1.16178e-10	0.00208133	-0.33838	-0.442385	0.114501	0.195704	TRUE	TRUE	3485-28_2	B2M	The percentage of FA2G2 in total neutral plasma glycans (GPn)	Neutral plasma glycans	GP10 / GPn * 100
PGP106	SL000467	Immunoglobulin G	A2total	1.23531e-10	0.180089	-0.337919	-0.201152	0.114189	0.0404622	TRUE	FALSE	3700-15_4	IGHG1 IGHG2 IGHG3 IGHG4 IGK@ IGL@	The percentage of tetraantenary structures in total plasma glycans	Neutral plasma glycans derived traits	GP30+GP31+GP32+GP33+GP34+GP35+GP36
PGP31	SL000498	Leptin	GP31	1.24918e-10	0.235741	0.337836	0.178324	0.114133	0.0317995	TRUE	FALSE	2575-5_5	LEP	The percentage of A4G4S[3,3,6]3 + A4G4S[3,6,6]3 in total plasma glycans	Total plasma glycans (neutral + charged)	GP31 / GP * 100
PGP47	SL000467	Immunoglobulin G	FS1/FS2	1.25424e-10	0.166469	0.337805	0.207488	0.114112	0.0430514	TRUE	FALSE	3700-15_4	IGHG1 IGHG2 IGHG3 IGHG4 IGK@ IGL@	Ratio of fucosylated monosialylated and disialylated structures (without bisecting GlcNAc) in total plasma glycans	Total plasma glycans derived traits	SUM(GP13+GP15) / GP20
PGP11	SL004466	Heparin cofactor 2	GP11	1.37772e-10	0.622528	-0.3371	-0.0745314	0.113636	0.00555493	TRUE	FALSE	3316-58_1	SERPIND1	The percentage of FA2BG2 in total plasma glycans	Total plasma glycans (neutral + charged)	GP11 / GP * 100
PGP105	SL003328	Complement factor I	A3total	1.44387e-10	0.707995	0.336747	0.0567414	0.113398	0.00321958	TRUE	FALSE	2567-5_6	CFI	The percentage of triiantennary structures in total plasma glycans	Neutral plasma glycans derived traits	GP22+GP23+GP24+GP25+GP26+GP27+GP28+GP29
PGP29	SL000414	Complement factor B	GP29	1.48666e-10	0.0574796	0.336526	0.282132	0.11325	0.0795987	TRUE	FALSE	4129-72_1	CFB	The percentage of A3F1G3S[3,3,3]3 + A3F1G3S[3,3,6]3in total plasma glycans	Total plasma glycans (neutral + charged)	GP29 / GP * 100
PGP6	SL000437	Haptoglobin	GP6	1.61343e-10	0.869811	-0.335909	-0.0248455	0.112835	0.000617299	TRUE	FALSE	3054-3_2	HP	The percentage of FA2[6]BG1 in total plasma glycans	Total plasma glycans (neutral + charged)	GP6 / GP * 100
PGP112	SL006522	Galectin-3-binding protein	G3Fa/G3total	1.74761e-10	0.0018438	0.335319	0.446996	0.112429	0.199806	TRUE	TRUE	5000-52_1	LGALS3BP	The percentage of antennary-fucosylation of trigalactosylated structures in total plasma glycans	Neutral plasma glycans derived traits	SUM(GP29+GP32) / SUM(GP22+GP23+GP24+GP25+GP26+GP27+GP28+GP29+GP32) * 100
PGP91	SL000525	Matrilysin	BG2n/(FG2n + FBG2n)	1.78182e-10	0.752143	0.335158	-0.0478547	0.112331	0.00229007	FALSE	FALSE	2789-26_2	MMP7	Ratio of afucosylated digalactosylated structures with bisecting GlcNAc and all fucosylated digalactosylated structures (+/- bisecting GlcNAc) in total neutral plasma glycans	Neutral plasma glycans derived traits	GP9n / (GP10n + GP11n)
PGP18	SL000466	Insulin-like growth factor-binding protein 2	GP18	1.87456e-10	0.789396	-0.334773	0.0404812	0.112073	0.00163853	FALSE	FALSE	2570-72_5	IGFBP2	The percentage of M9 in total plasma glycans	Total plasma glycans (neutral + charged)	GP18 / GP * 100
PGP74	SL000467	Immunoglobulin G	FG1n total/G1n	2.16589e-10	0.437728	0.333674	0.117251	0.111339	0.0137479	TRUE	FALSE	3700-15_4	IGHG1 IGHG2 IGHG3 IGHG4 IGK@ IGL@	The percentage of fucosylation of monogalactosylated structures in total neutral plasma glycans	Neutral plasma glycans derived traits	(GP4n+GP5n+GP6n) / G1n * 100
PGP72	SL003323	C-C motif chemokine 18	G2n	2.30956e-10	0.0277983	-0.333185	-0.324487	0.111012	0.105292	TRUE	TRUE	3044-3_2	CCL18	The percentage of digalactosylated structures in total neutral plasma glycans	Neutral plasma glycans derived traits	GP8n+GP9n+GP10n+GP11n
PGP10	SL000051	C-reactive protein	GP10	2.31944e-10	0.82477	-0.333152	0.0335601	0.11099	0.00112628	FALSE	FALSE	4337-49_2	CRP	The percentage of FA2G2 in total plasma glycans	Total plasma glycans (neutral + charged)	GP10 / GP * 100
PGP51	SL000467	Immunoglobulin G	FtotalS2/FtotalS3	2.33627e-10	0.389242	0.333097	0.129984	0.110954	0.0168958	TRUE	FALSE	3700-15_4	IGHG1 IGHG2 IGHG3 IGHG4 IGK@ IGL@	Ratio of all core-fucosylated disialylated and trisialylated structures (+/- bisecting GlcNAc) in total plasma glycans	Total plasma glycans derived traits	SUM(GP20+GP21) / SUM(GP26+GP28)
PGP43	SL004676	Insulin-like growth factor-binding protein 5	FG2S2/(FG2+FG2S1+FG2S2)	2.39971e-10	0.202022	-0.332893	-0.191633	0.110817	0.0367232	TRUE	FALSE	2685-21_2	IGFBP5	The percentage of disialylation of core-fucosylated digalactosylated structures without bisecting GlcNAc in total plasma glycans	Total plasma glycans derived traits	GP20 / SUM (GP10+GP15+GP20) * 100
PGP67	SL000272	Antithrombin-III	GP10n	2.42146e-10	0.620443	0.332823	-0.074977	0.110771	0.00562155	FALSE	FALSE	3344-60_4	SERPINC1	The percentage of FA2G2 in total neutral plasma glycans (GPn)	Neutral plasma glycans	GP10 / GPn * 100
PGP67	SL003323	C-C motif chemokine 18	GP10n	2.4632e-10	0.00730726	-0.332693	-0.390426	0.110685	0.152432	TRUE	TRUE	3044-3_2	CCL18	The percentage of FA2G2 in total neutral plasma glycans (GPn)	Neutral plasma glycans	GP10 / GPn * 100
PGP29	SL000437	Haptoglobin	GP29	2.47279e-10	0.27409	0.332663	0.164684	0.110665	0.0271208	TRUE	FALSE	3054-3_2	HP	The percentage of A3F1G3S[3,3,3]3 + A3F1G3S[3,3,6]3in total plasma glycans	Total plasma glycans (neutral + charged)	GP29 / GP * 100
PGP31	SL000357	Coagulation factor IX	GP31	2.55319e-10	0.179857	0.332418	0.201257	0.110502	0.0405044	TRUE	FALSE	4876-32_1	F9	The percentage of A4G4S[3,3,6]3 + A4G4S[3,6,6]3 in total plasma glycans	Total plasma glycans (neutral + charged)	GP31 / GP * 100
PGP50	SL004400	Coagulation factor IXab	FS1/FS3	2.55648e-10	0.604428	-0.332409	-0.0784218	0.110495	0.00614998	TRUE	FALSE	5307-12_3	F9	Ratio of core-fucosylated monosialylated and trisialylated structures (without bisecting GlcNAc) in total plasma glycans	Total plasma glycans derived traits	SUM(GP13+GP15) / SUM(GP26+GP28)
PGP12	SL000252	Alpha-2-macroglobulin	GP12	2.69998e-10	0.873048	0.33199	0.0242226	0.110218	0.000586735	TRUE	FALSE	3708-62_1	A2M	The percentage of A2[3]BG1S[3]1 + A2[3]BG1S[6]1 in total plasma glycans	Total plasma glycans (neutral + charged)	GP12 / GP * 100
PGP23	SL005572	Gelsolin	GP23	2.73489e-10	0.390846	-0.331893	-0.129548	0.110152	0.0167828	TRUE	FALSE	4775-34_3	GSN	The percentage of A3G3S[3,3]2 in total plasma glycans	Total plasma glycans (neutral + charged)	GP23 / GP * 100
PGP33	SL000437	Haptoglobin	GP33	3.15045e-10	0.129313	0.330805	-0.226958	0.109432	0.0515101	FALSE	FALSE	3054-3_2	HP	The percentage of A4G4S[3,3,3,3]4 in total plasma glycans	Total plasma glycans (neutral + charged)	GP33 / GP * 100
PGP49	SL004400	Coagulation factor IXab	FtotalS1/FtotalS3	3.22014e-10	0.450386	-0.330637	-0.11406	0.109321	0.0130097	TRUE	FALSE	5307-12_3	F9	Ratio of all core-fucosylated monosialylated and trisialylated structures (+/- bisecting GlcNAc) in total plasma glycans	Total plasma glycans derived traits	SUM(GP13+GP15+GP16) / SUM(GP26+GP28)
PGP70	SL004676	Insulin-like growth factor-binding protein 5	G0n	3.26829e-10	0.000134328	-0.330523	-0.533567	0.109245	0.284694	TRUE	TRUE	2685-21_2	IGFBP5	The percentage of agalactosylated structures in total neutral plasma glycans	Neutral plasma glycans derived traits	GP1n+GP2n
PGP60	SL008609	Low affinity immunoglobulin gamma Fc region receptor III-B	GP3n	3.46057e-10	0.0373065	0.330084	0.308001	0.108954	0.0948644	TRUE	TRUE	3311-27_1	FCGR3B	The percentage of A2[6]BG1 in total neutral plasma glycans (GPn)	Neutral plasma glycans	GP3 / GPn * 100
PGP53	SL000468	Immunoglobulin M	FBStotal/FStotal	3.46279e-10	0.000639713	0.330077	0.484772	0.108951	0.235004	TRUE	TRUE	3069-52_3	IGHM IGJ IGK@ IGL@	Ratio of all core-fucosylated sialylated structures with and without bisecting GlcNAc in total plasma glycans	Total plasma glycans derived traits	SUM(GP16+GP21) / SUM(GP13+GP15+GP20+GP26+GP28)
PGP15	SL000836	Hemoglobin	GP15	3.60863e-10	0.287168	0.329758	-0.160325	0.10874	0.025704	FALSE	FALSE	4915-64_2	HBA1 HBB	The percentage of FA2G2S[6]1 + FA2G2S[3]1 in total plasma glycans	Total plasma glycans (neutral + charged)	GP15 / GP * 100
PGP50	SL000836	Hemoglobin	FS1/FS3	3.62306e-10	0.288705	0.329727	-0.159821	0.10872	0.0255428	FALSE	FALSE	4915-64_2	HBA1 HBB	Ratio of core-fucosylated monosialylated and trisialylated structures (without bisecting GlcNAc) in total plasma glycans	Total plasma glycans derived traits	SUM(GP13+GP15) / SUM(GP26+GP28)
PGP43	SL001998	Tissue factor pathway inhibitor	FG2S2/(FG2+FG2S1+FG2S2)	3.79475e-10	0.195355	0.329369	0.194445	0.108484	0.037809	TRUE	FALSE	3336-50_1	TFPI	The percentage of disialylation of core-fucosylated digalactosylated structures without bisecting GlcNAc in total plasma glycans	Total plasma glycans derived traits	GP20 / SUM (GP10+GP15+GP20) * 100
PGP50	SL000272	Antithrombin-III	FS1/FS3	3.83519e-10	0.636702	0.329287	0.0715179	0.10843	0.0051148	TRUE	FALSE	3344-60_4	SERPINC1	Ratio of core-fucosylated monosialylated and trisialylated structures (without bisecting GlcNAc) in total plasma glycans	Total plasma glycans derived traits	SUM(GP13+GP15) / SUM(GP26+GP28)
PGP105	SL000360	Coagulation Factor X	A3total	3.9209e-10	0.1478	0.329116	0.216818	0.108317	0.0470102	TRUE	FALSE	4878-3_1	F10	The percentage of triiantennary structures in total plasma glycans	Neutral plasma glycans derived traits	GP22+GP23+GP24+GP25+GP26+GP27+GP28+GP29
PGP15	SL004466	Heparin cofactor 2	GP15	3.95938e-10	0.848652	-0.32904	0.0289278	0.108268	0.000836817	FALSE	FALSE	3316-58_1	SERPIND1	The percentage of FA2G2S[6]1 + FA2G2S[3]1 in total plasma glycans	Total plasma glycans (neutral + charged)	GP15 / GP * 100
PGP47	SL000320	C5a anaphylatoxin	FS1/FS2	3.98132e-10	0.21831	-0.328998	-0.185026	0.108239	0.0342346	TRUE	FALSE	2851-63_3	C5	Ratio of fucosylated monosialylated and disialylated structures (without bisecting GlcNAc) in total plasma glycans	Total plasma glycans derived traits	SUM(GP13+GP15) / GP20
PGP10	SL014008	Alpha-(1,3)-fucosyltransferase 5	GP10	4.18102e-10	0.889866	-0.328618	0.0209923	0.10799	0.000440678	FALSE	FALSE	4549-78_2	FUT5	The percentage of FA2G2 in total plasma glycans	Total plasma glycans (neutral + charged)	GP10 / GP * 100
PGP32	SL000051	C-reactive protein	GP32	4.22133e-10	0.504829	0.328544	-0.100855	0.107941	0.0101718	FALSE	FALSE	4337-49_2	CRP	The percentage of A4F1G3S[3,3,3]3 + A4F1G3S[3,3,6]3 + A4F1G3S[3,6,6]3 in total plasma glycans	Total plasma glycans (neutral + charged)	GP32 / GP * 100
PGP29	SL000320	C5a anaphylatoxin	GP29	4.35984e-10	0.172351	0.328293	0.204708	0.107776	0.0419053	TRUE	FALSE	2851-63_3	C5	The percentage of A3F1G3S[3,3,3]3 + A3F1G3S[3,3,6]3in total plasma glycans	Total plasma glycans (neutral + charged)	GP29 / GP * 100
PGP43	SL009089	Brevican core protein	FG2S2/(FG2+FG2S1+FG2S2)	4.37581e-10	0.047494	-0.328265	-0.293812	0.107758	0.0863252	TRUE	TRUE	3461-58_1	BCAN	The percentage of disialylation of core-fucosylated digalactosylated structures without bisecting GlcNAc in total plasma glycans	Total plasma glycans derived traits	GP20 / SUM (GP10+GP15+GP20) * 100
PGP15	SL000022	D-dimer	GP15	4.68964e-10	0.0476421	-0.327726	0.293624	0.107404	0.0862152	FALSE	FALSE	4907-56_1	FGA FGB FGG	The percentage of FA2G2S[6]1 + FA2G2S[3]1 in total plasma glycans	Total plasma glycans (neutral + charged)	GP15 / GP * 100
PGP94	SL000437	Haptoglobin	S0total	4.74721e-10	0.417866	-0.327631	-0.122365	0.107342	0.0149731	TRUE	FALSE	3054-3_2	HP	The percentage of neutral glycan structures in total plasma glycome	Neutral plasma glycans derived traits	GP1+GP2+GP3+GP4+GP5+GP6+GP7+GP8+GP9+GP10+GP11
PGP91	SL000017	von Willebrand factor	BG2n/(FG2n + FBG2n)	4.84473e-10	0.0400972	0.327473	0.303826	0.107238	0.0923105	TRUE	TRUE	3050-7_2	VWF	Ratio of afucosylated digalactosylated structures with bisecting GlcNAc and all fucosylated digalactosylated structures (+/- bisecting GlcNAc) in total neutral plasma glycans	Neutral plasma glycans derived traits	GP9n / (GP10n + GP11n)
PGP103	SL000437	Haptoglobin	G4total	4.85843e-10	0.92262	0.327451	0.014726	0.107224	0.000216857	TRUE	FALSE	3054-3_2	HP	The percentage of tetragalactosylated structures in total plasma glycans	Neutral plasma glycans derived traits	GP30+GP31+GP33+GP34+GP35+GP36
PGP72	SL000272	Antithrombin-III	G2n	5.00819e-10	0.36228	0.327214	-0.137468	0.107069	0.0188974	FALSE	FALSE	3344-60_4	SERPINC1	The percentage of digalactosylated structures in total neutral plasma glycans	Neutral plasma glycans derived traits	GP8n+GP9n+GP10n+GP11n
PGP67	SL000250	Alpha-2-antiplasmin	GP10n	5.01778e-10	0.0144843	0.327199	0.358301	0.107059	0.12838	TRUE	TRUE	3024-18_2	SERPINF2	The percentage of FA2G2 in total neutral plasma glycans (GPn)	Neutral plasma glycans	GP10 / GPn * 100
PGP35	SL000325	Complement component C9	GP35	5.02096e-10	0.692867	0.327194	-0.059829	0.107056	0.00357951	FALSE	FALSE	3060-43_2	C9	The percentage of A4G4S[3,6,6,6]4 in total plasma glycans	Total plasma glycans (neutral + charged)	GP35 / GP * 100
PGP18	SL000283	Beta-2-microglobulin	GP18	5.06527e-10	0.110542	-0.327126	0.238437	0.107011	0.056852	FALSE	FALSE	3485-28_2	B2M	The percentage of M9 in total plasma glycans	Total plasma glycans (neutral + charged)	GP18 / GP * 100
PGP31	SL003328	Complement factor I	GP31	5.14709e-10	0.384578	0.327001	0.131256	0.106929	0.0172282	TRUE	FALSE	2567-5_6	CFI	The percentage of A4G4S[3,3,6]3 + A4G4S[3,6,6]3 in total plasma glycans	Total plasma glycans (neutral + charged)	GP31 / GP * 100
PGP73	SL000316	Complement C4	Fn total	5.26405e-10	0.14365	-0.326825	0.219009	0.106815	0.0479649	FALSE	FALSE	4481-34_2	C4A C4B	The percentage of all fucosylated structures (+/- bisecting GlcNAc) in total neutral plasma glycans	Neutral plasma glycans derived traits	GP1n+GP2n+GP4n+GP5n+GP6n+GP10n+GP11n
PGP17	SL007206	Thrombospondin-2	GP17	5.32162e-10	0.000141504	-0.32674	-0.532053	0.106759	0.283081	TRUE	TRUE	3339-33_1	THBS2	The percentage of A2G2S[3,6]2 + A2G2S[3,3]2 in total plasma glycans	Total plasma glycans (neutral + charged)	GP17 / GP * 100
PGP27	SL003324	Coagulation factor Xa	GP27	5.33035e-10	0.0372233	0.326727	0.308129	0.106751	0.0949434	TRUE	TRUE	3077-66_2	F10	The percentage of A3G3S[3,3,6]3 + A3G3S[3,6,6]3 in total plasma glycans	Total plasma glycans (neutral + charged)	GP27 / GP * 100
PGP2	SL000268	Angiostatin	GP2	5.346e-10	0.749567	-0.326705	-0.0483686	0.106736	0.00233952	TRUE	FALSE	3710-49_2	PLG	The percentage of M5 + FA2B in total plasma glycans	Total plasma glycans (neutral + charged)	GP2 / GP * 100
PGP67	SL000017	von Willebrand factor	GP10n	5.60889e-10	0.0700254	-0.326329	-0.269577	0.106491	0.0726717	TRUE	FALSE	3050-7_2	VWF	The percentage of FA2G2 in total neutral plasma glycans (GPn)	Neutral plasma glycans	GP10 / GPn * 100
PGP67	SL000558	Prothrombin	GP10n	5.68782e-10	0.612159	0.32622	-0.076754	0.106419	0.00589117	FALSE	FALSE	5316-54_3	F2	The percentage of FA2G2 in total neutral plasma glycans (GPn)	Neutral plasma glycans	GP10 / GPn * 100
PGP11	SL000467	Immunoglobulin G	GP11	5.72257e-10	0.0643168	0.326172	0.275047	0.106388	0.0756506	TRUE	FALSE	3700-15_4	IGHG1 IGHG2 IGHG3 IGHG4 IGK@ IGL@	The percentage of FA2BG2 in total plasma glycans	Total plasma glycans (neutral + charged)	GP11 / GP * 100
PGP50	SL005572	Gelsolin	FS1/FS3	5.85136e-10	0.391335	0.325999	0.129416	0.106275	0.0167485	TRUE	FALSE	4775-34_3	GSN	Ratio of core-fucosylated monosialylated and trisialylated structures (without bisecting GlcNAc) in total plasma glycans	Total plasma glycans derived traits	SUM(GP13+GP15) / SUM(GP26+GP28)
PGP31	SL007206	Thrombospondin-2	GP31	5.88735e-10	0.072833	0.32595	0.267016	0.106243	0.0712973	TRUE	FALSE	3339-33_1	THBS2	The percentage of A4G4S[3,3,6]3 + A4G4S[3,6,6]3 in total plasma glycans	Total plasma glycans (neutral + charged)	GP31 / GP * 100
PGP58	SL000283	Beta-2-microglobulin	GP1n	6.01892e-10	0.0059093	0.325777	0.399798	0.10613	0.159838	TRUE	TRUE	3485-28_2	B2M	The percentage of FA2 in total neutral plasma glycans (GPn)	Neutral plasma glycans	GP1 / GPn * 100
PGP67	SL001998	Tissue factor pathway inhibitor	GP10n	6.31517e-10	0.169776	-0.3254	-0.205917	0.105885	0.0424016	TRUE	FALSE	3336-50_1	TFPI	The percentage of FA2G2 in total neutral plasma glycans (GPn)	Neutral plasma glycans	GP10 / GPn * 100
PGP37	SL004400	Coagulation factor IXab	FGS/(FG+FGS)	6.50991e-10	0.23601	0.325161	0.178223	0.10573	0.0317635	TRUE	FALSE	5307-12_3	F9	The percentage of sialylation of core-fucosylated galactosylated structures without bisecting GlcNAc in total plasma glycans	Total plasma glycans derived traits	SUM(GP13+GP15+GP20+GP26+GP28) / SUM(GP4+GP5+GP10+GP13+GP15+GP20+GP26+GP28) * 100
PGP106	SL000437	Haptoglobin	A2total	6.54514e-10	0.938505	0.325119	0.0116965	0.105702	0.000136809	TRUE	FALSE	3054-3_2	HP	The percentage of tetraantenary structures in total plasma glycans	Neutral plasma glycans derived traits	GP30+GP31+GP32+GP33+GP34+GP35+GP36
PGP10	SL000357	Coagulation factor IX	GP10	6.8648e-10	0.505934	-0.324744	-0.100595	0.105459	0.0101194	TRUE	FALSE	4876-32_1	F9	The percentage of FA2G2 in total plasma glycans	Total plasma glycans (neutral + charged)	GP10 / GP * 100
PGP18	SL016928	SLAM family member 7	GP18	6.91911e-10	0.448851	-0.324682	-0.114445	0.105418	0.0130975	TRUE	FALSE	5487-7_3	SLAMF7	The percentage of M9 in total plasma glycans	Total plasma glycans (neutral + charged)	GP18 / GP * 100
PGP72	SL005764	Scavenger receptor cysteine-rich type 1 protein M130	G2n	6.98681e-10	0.0699326	-0.324605	-0.269663	0.105369	0.0727181	TRUE	FALSE	5028-59_1	CD163	The percentage of digalactosylated structures in total neutral plasma glycans	Neutral plasma glycans derived traits	GP8n+GP9n+GP10n+GP11n
PGP46	SL005572	Gelsolin	FtotalS1/FtotalS2	7.02852e-10	0.245915	0.324559	0.174568	0.105338	0.030474	TRUE	FALSE	4775-34_3	GSN	Ratio of all fucosylated monosialylated and disialylated structures (+/- bisecting GlcNAc) in total plasma glycans	Total plasma glycans derived traits	SUM(GP13+GP15+GP16) / SUM(GP20+GP21)
PGP96	SL000468	Immunoglobulin M	S2total	7.184e-10	0.132449	-0.324386	-0.225165	0.105226	0.0506994	TRUE	FALSE	3069-52_3	IGHM IGJ IGK@ IGL@	the percentage of bisyalated structures in total plasma glycome	Neutral plasma glycans derived traits	GP17+GP19+GP20+GP21+GP22+GP23
PGP58	SL005764	Scavenger receptor cysteine-rich type 1 protein M130	GP1n	7.48033e-10	0.115422	0.324068	0.235319	0.10502	0.0553748	TRUE	FALSE	5028-59_1	CD163	The percentage of FA2 in total neutral plasma glycans (GPn)	Neutral plasma glycans	GP1 / GPn * 100
PGP43	SL000357	Coagulation factor IX	FG2S2/(FG2+FG2S1+FG2S2)	7.73851e-10	0.186019	0.3238	0.198501	0.104846	0.0394025	TRUE	FALSE	4876-32_1	F9	The percentage of disialylation of core-fucosylated digalactosylated structures without bisecting GlcNAc in total plasma glycans	Total plasma glycans derived traits	GP20 / SUM (GP10+GP15+GP20) * 100
PGP88	SL000017	von Willebrand factor	FBG2n/FG2n	7.91982e-10	0.266139	0.323617	0.167402	0.104728	0.0280234	TRUE	FALSE	3050-7_2	VWF	Ratio of fucosylated digalactosylated structures with and without bisecting GlcNAc in total neutral plasma glycans	Neutral plasma glycans derived traits	GP11n / GP10n
PGP89	SL000017	von Willebrand factor	FBG2n /(FG2n + FBG2n )	7.91982e-10	0.266139	0.323617	0.167402	0.104728	0.0280234	TRUE	FALSE	3050-7_2	VWF	The incidence of bisecting GlcNAc in all fucosylated digalactosylated structures in total neutral plasma glycans	Neutral plasma glycans derived traits	GP11n / (GP10n + GP11n) * 100
PGP98	SL000440	Hemopexin	S4total	8.1266e-10	0.12151	0.323413	0.231566	0.104596	0.0536227	TRUE	FALSE	2768-56_2	HPX	the percentage of tetrasyalated structures in total plasma glycome	Neutral plasma glycans derived traits	GP33+GP34+GP35+GP36
PGP67	SL008099	Macrophage-capping protein	GP10n	8.31018e-10	0.180545	-0.323236	-0.200946	0.104482	0.0403792	TRUE	FALSE	4968-50_1	CAPG	The percentage of FA2G2 in total neutral plasma glycans (GPn)	Neutral plasma glycans	GP10 / GPn * 100
PGP28	SL005172	Insulin-like growth factor-binding protein 6	GP28	8.33626e-10	0.779117	-0.323213	0.0425041	0.104466	0.0018066	FALSE	FALSE	2686-67_2	IGFBP6	The percentage of FA3G3S[3,3,6]3 + FA3G3S[3,6,6]3 in total plasma glycans	Total plasma glycans (neutral + charged)	GP28 / GP * 100
PGP80	SL000017	von Willebrand factor	FBn	8.46099e-10	0.183378	0.323094	0.199674	0.10439	0.0398696	TRUE	FALSE	3050-7_2	VWF	The percentage of fucosylated structures (with bisecting GlcNAc) in total neutral plasma glycans	Neutral plasma glycans derived traits	GP2n+GP6n+GP11n
PGP67	SL001777	Cystatin-C	GP10n	8.78775e-10	0.00644316	-0.322794	-0.396012	0.104196	0.156826	TRUE	TRUE	2609-59_2	CST3	The percentage of FA2G2 in total neutral plasma glycans (GPn)	Neutral plasma glycans	GP10 / GPn * 100
PGP49	SL005572	Gelsolin	FtotalS1/FtotalS3	9.19294e-10	0.19921	0.322437	0.192811	0.103965	0.0371762	TRUE	FALSE	4775-34_3	GSN	Ratio of all core-fucosylated monosialylated and trisialylated structures (+/- bisecting GlcNAc) in total plasma glycans	Total plasma glycans derived traits	SUM(GP13+GP15+GP16) / SUM(GP26+GP28)
PGP105	SL003744	Galectin-3	A3total	9.29464e-10	0.124617	0.322349	0.229705	0.103909	0.0527645	TRUE	FALSE	3066-12_1	LGALS3	The percentage of triiantennary structures in total plasma glycans	Neutral plasma glycans derived traits	GP22+GP23+GP24+GP25+GP26+GP27+GP28+GP29
PGP102	SL000360	Coagulation Factor X	G3total	9.38373e-10	0.126935	0.322273	0.22834	0.10386	0.0521393	TRUE	FALSE	4878-3_1	F10	The percentage of trigalactosylated structures in total plasma glycans	Neutral plasma glycans derived traits	GP22+GP23+GP24+GP25+GP26+GP27+GP28+GP29+GP32
PGP2	SL000017	von Willebrand factor	GP2	9.56283e-10	0.100534	0.322123	0.245175	0.103763	0.0601108	TRUE	FALSE	3050-7_2	VWF	The percentage of M5 + FA2B in total plasma glycans	Total plasma glycans (neutral + charged)	GP2 / GP * 100
PGP70	SL003323	C-C motif chemokine 18	G0n	9.8641e-10	0.0121774	0.321876	0.366745	0.103604	0.134502	TRUE	TRUE	3044-3_2	CCL18	The percentage of agalactosylated structures in total neutral plasma glycans	Neutral plasma glycans derived traits	GP1n+GP2n
PGP2	SL004466	Heparin cofactor 2	GP2	1.00162e-09	0.0378973	-0.321755	-0.307096	0.103526	0.0943079	TRUE	TRUE	3316-58_1	SERPIND1	The percentage of M5 + FA2B in total plasma glycans	Total plasma glycans (neutral + charged)	GP2 / GP * 100
PGP92	SL000272	Antithrombin-III	FUC-A	1.00437e-09	0.111619	-0.321733	-0.23774	0.103512	0.0565202	TRUE	FALSE	3344-60_4	SERPINC1	The percentage of antennary fucosylated structures in total plasma glycome	Neutral plasma glycans derived traits	GP29+GP32+GP36
PGP107	SL000591	Metalloproteinase inhibitor 1	Mtotal	1.00609e-09	0.183833	0.321722	0.19947	0.103503	0.0397885	TRUE	FALSE	2211-9_6	TIMP1	The percentage of high-mannose structures in total plasma glycans	Neutral plasma glycans derived traits	GP2+GP7+GP18
PGP17	SL005574	Aminoacylase-1	GP17	1.10424e-09	0.0420407	-0.320978	-0.301058	0.103027	0.0906358	TRUE	TRUE	3343-1_4	ACY1	The percentage of A2G2S[3,6]2 + A2G2S[3,3]2 in total plasma glycans	Total plasma glycans (neutral + charged)	GP17 / GP * 100
PGP70	SL000250	Alpha-2-antiplasmin	G0n	1.10438e-09	0.00867603	-0.320977	-0.382651	0.103026	0.146422	TRUE	TRUE	3024-18_2	SERPINF2	The percentage of agalactosylated structures in total neutral plasma glycans	Neutral plasma glycans derived traits	GP1n+GP2n
PGP92	SL003309	Lipopolysaccharide-binding protein	FUC-A	1.10997e-09	0.00756428	0.320936	0.388875	0.103	0.151224	TRUE	TRUE	3074-6_2	LBP	The percentage of antennary fucosylated structures in total plasma glycome	Neutral plasma glycans derived traits	GP29+GP32+GP36
PGP31	SL004466	Heparin cofactor 2	GP31	1.1202e-09	0.72275	0.320863	0.0537517	0.102953	0.00288924	TRUE	FALSE	3316-58_1	SERPIND1	The percentage of A4G4S[3,3,6]3 + A4G4S[3,6,6]3 in total plasma glycans	Total plasma glycans (neutral + charged)	GP31 / GP * 100
PGP27	SL003744	Galectin-3	GP27	1.129e-09	0.387366	0.320801	0.130495	0.102913	0.0170288	TRUE	FALSE	3066-12_1	LGALS3	The percentage of A3G3S[3,3,6]3 + A3G3S[3,6,6]3 in total plasma glycans	Total plasma glycans (neutral + charged)	GP27 / GP * 100
PGP29	SL001996	Angiopoietin-2	GP29	1.13274e-09	0.0632244	0.320774	0.276137	0.102896	0.0762516	TRUE	FALSE	2602-2_2	ANGPT2	The percentage of A3F1G3S[3,3,3]3 + A3F1G3S[3,3,6]3in total plasma glycans	Total plasma glycans (neutral + charged)	GP29 / GP * 100
PGP70	SL000272	Antithrombin-III	G0n	1.13949e-09	0.377018	-0.320727	0.133337	0.102866	0.0177788	FALSE	FALSE	3344-60_4	SERPINC1	The percentage of agalactosylated structures in total neutral plasma glycans	Neutral plasma glycans derived traits	GP1n+GP2n
PGP50	SL004672	Tumor necrosis factor receptor superfamily member 17	FS1/FS3	1.18272e-09	0.933801	0.320429	0.0125931	0.102675	0.000158585	TRUE	FALSE	2665-26_2	TNFRSF17	Ratio of core-fucosylated monosialylated and trisialylated structures (without bisecting GlcNAc) in total plasma glycans	Total plasma glycans derived traits	SUM(GP13+GP15) / SUM(GP26+GP28)
PGP43	SL007206	Thrombospondin-2	FG2S2/(FG2+FG2S1+FG2S2)	1.2552e-09	0.460305	0.319953	0.111593	0.10237	0.0124531	TRUE	FALSE	3339-33_1	THBS2	The percentage of disialylation of core-fucosylated digalactosylated structures without bisecting GlcNAc in total plasma glycans	Total plasma glycans derived traits	GP20 / SUM (GP10+GP15+GP20) * 100
PGP107	SL008609	Low affinity immunoglobulin gamma Fc region receptor III-B	Mtotal	1.26052e-09	0.658758	0.319922	0.0668823	0.102348	0.00447324	TRUE	FALSE	3311-27_1	FCGR3B	The percentage of high-mannose structures in total plasma glycans	Neutral plasma glycans derived traits	GP2+GP7+GP18
PGP64	SL004672	Tumor necrosis factor receptor superfamily member 17	GP7n	1.26422e-09	0.495611	-0.319896	0.103036	0.102333	0.0106165	FALSE	FALSE	2665-26_2	TNFRSF17	The percentage of M6 D3 in total neutral plasma glycans (GPn)	Neutral plasma glycans	GP7 / GPn * 100
PGP22	SL000467	Immunoglobulin G	GP22	1.26587e-09	0.598983	-0.319886	-0.0796019	0.102327	0.00633646	TRUE	FALSE	3700-15_4	IGHG1 IGHG2 IGHG3 IGHG4 IGK@ IGL@	The percentage of A3G3S[3,6]2 in total plasma glycans	Total plasma glycans (neutral + charged)	GP22 / GP * 100
PGP27	SL006397	Neuropilin-1	GP27	1.33942e-09	0.281134	-0.319433	-0.16232	0.102037	0.0263477	TRUE	FALSE	3214-3_2	NRP1	The percentage of A3G3S[3,3,6]3 + A3G3S[3,6,6]3 in total plasma glycans	Total plasma glycans (neutral + charged)	GP27 / GP * 100
PGP19	SL016928	SLAM family member 7	GP19	1.34321e-09	0.00413548	-0.31941	-0.414982	0.102023	0.17221	TRUE	TRUE	5487-7_3	SLAMF7	The percentage of A2G2S[3,6]2 + A2G2S[6,6]2 + A2G2S[3,3]2 in total plasma glycans	Total plasma glycans (neutral + charged)	GP19 / GP * 100
PGP98	SL000051	C-reactive protein	S4total	1.37869e-09	0.343551	0.319201	0.142867	0.101889	0.0204109	TRUE	FALSE	4337-49_2	CRP	the percentage of tetrasyalated structures in total plasma glycome	Neutral plasma glycans derived traits	GP33+GP34+GP35+GP36
PGP37	SL008574	Osteomodulin	FGS/(FG+FGS)	1.37875e-09	0.355404	-0.3192	-0.13943	0.101889	0.0194406	TRUE	FALSE	5358-3_3	OMD	The percentage of sialylation of core-fucosylated galactosylated structures without bisecting GlcNAc in total plasma glycans	Total plasma glycans derived traits	SUM(GP13+GP15+GP20+GP26+GP28) / SUM(GP4+GP5+GP10+GP13+GP15+GP20+GP26+GP28) * 100
PGP95	SL000468	Immunoglobulin M	S1total	1.39948e-09	0.0503452	0.319081	0.290289	0.101813	0.0842675	TRUE	FALSE	3069-52_3	IGHM IGJ IGK@ IGL@	the percentage of monosyalated structures in total plasma glycome	Neutral plasma glycans derived traits	GP12+GP13+GP14+GP15+GP16
PGP2	SL001777	Cystatin-C	GP2	1.42116e-09	0.150495	0.318957	0.21542	0.101734	0.0464059	TRUE	FALSE	2609-59_2	CST3	The percentage of M5 + FA2B in total plasma glycans	Total plasma glycans (neutral + charged)	GP2 / GP * 100
PGP104	SL000320	C5a anaphylatoxin	A2total	1.42346e-09	0.752598	-0.318944	-0.047764	0.101725	0.0022814	TRUE	FALSE	2851-63_3	C5	The percentage of biantennary structures in total plasma glycans	Neutral plasma glycans derived traits	GP1+GP2+GP3+GP4+GP5+GP6+GP8+GP9+GP10+GP11+GP12+GP13+GP14+GP15+GP16+GP17+GP19+GP20+GP21
PGP58	SL003323	C-C motif chemokine 18	GP1n	1.44376e-09	0.00976411	0.31883	0.377193	0.101653	0.142275	TRUE	TRUE	3044-3_2	CCL18	The percentage of FA2 in total neutral plasma glycans (GPn)	Neutral plasma glycans	GP1 / GPn * 100
PGP102	SL003744	Galectin-3	G3total	1.44671e-09	0.129387	0.318814	0.226916	0.101642	0.0514907	TRUE	FALSE	3066-12_1	LGALS3	The percentage of trigalactosylated structures in total plasma glycans	Neutral plasma glycans derived traits	GP22+GP23+GP24+GP25+GP26+GP27+GP28+GP29+GP32
PGP35	SL000440	Hemopexin	GP35	1.47214e-09	0.0934411	0.318674	0.250271	0.101553	0.0626354	TRUE	FALSE	2768-56_2	HPX	The percentage of A4G4S[3,6,6,6]4 in total plasma glycans	Total plasma glycans (neutral + charged)	GP35 / GP * 100
PGP15	SL006910	Cathepsin L2	GP15	1.47512e-09	0.127133	0.318658	0.228224	0.101542	0.0520864	TRUE	FALSE	3364-76_2	CTSV	The percentage of FA2G2S[6]1 + FA2G2S[3]1 in total plasma glycans	Total plasma glycans (neutral + charged)	GP15 / GP * 100
PGP53	SL004672	Tumor necrosis factor receptor superfamily member 17	FBStotal/FStotal	1.50216e-09	0.152416	0.318511	0.214435	0.101449	0.0459823	TRUE	FALSE	2665-26_2	TNFRSF17	Ratio of all core-fucosylated sialylated structures with and without bisecting GlcNAc in total plasma glycans	Total plasma glycans derived traits	SUM(GP16+GP21) / SUM(GP13+GP15+GP20+GP26+GP28)
PGP61	SL000467	Immunoglobulin G	GP4n	1.51432e-09	0.352237	0.318446	0.140341	0.101408	0.0196956	TRUE	FALSE	3700-15_4	IGHG1 IGHG2 IGHG3 IGHG4 IGK@ IGL@	The percentage of FA2[6]G1 in total neutral plasma glycans (GPn)	Neutral plasma glycans	GP4 / GPn * 100
PGP93	SL000437	Haptoglobin	FUC-C	1.51653e-09	0.278058	-0.318435	-0.163347	0.101401	0.0266823	TRUE	FALSE	3054-3_2	HP	The percentage of core fucosylated structures in total plasma glycome	Neutral plasma glycans derived traits	GP1+GP2+GP4+GP5+GP6+GP10+GP11+GP13+GP15+GP16+GP20+GP21+GP26+GP28
PGP59	SL000064	Kallikrein-7	GP2n	1.55867e-09	0.0255203	-0.318214	-0.329125	0.10126	0.108324	TRUE	TRUE	3378-49_2	KLK7	The percentage of M5 + FA2B in total neutral plasma glycans (GPn)	Neutral plasma glycans	GP2 / GPn * 100
PGP43	SL005152	Retinoic acid receptor responder protein 2	FG2S2/(FG2+FG2S1+FG2S2)	1.59712e-09	0.901769	0.318017	-0.0187116	0.101135	0.000350125	FALSE	FALSE	3079-62_2	RARRES2	The percentage of disialylation of core-fucosylated digalactosylated structures without bisecting GlcNAc in total plasma glycans	Total plasma glycans derived traits	GP20 / SUM (GP10+GP15+GP20) * 100
PGP31	SL003764	Neural cell adhesion molecule 1, 120 kDa isoform	GP31	1.60543e-09	0.027483	-0.317975	-0.325109	0.101108	0.105696	TRUE	TRUE	4498-62_2	NCAM1	The percentage of A4G4S[3,3,6]3 + A4G4S[3,6,6]3 in total plasma glycans	Total plasma glycans (neutral + charged)	GP31 / GP * 100
PGP69	SL005209	Neurogenic locus notch homolog protein 3	GP18n	1.642e-09	0.0601164	-0.317797	-0.279324	0.100993	0.0780217	TRUE	FALSE	5108-72_3	NOTCH3	The percentage of M9 in total neutral plasma glycans (GPn)	Neutral plasma glycans	GP18 / GPn * 100
PGP70	SL008099	Macrophage-capping protein	G0n	1.64994e-09	0.124871	0.317755	0.229555	0.100968	0.0526956	TRUE	FALSE	4968-50_1	CAPG	The percentage of agalactosylated structures in total neutral plasma glycans	Neutral plasma glycans derived traits	GP1n+GP2n
PGP27	SL000591	Metalloproteinase inhibitor 1	GP27	1.70757e-09	0.738667	-0.31748	0.050549	0.100792	0.00255521	FALSE	FALSE	2211-9_6	TIMP1	The percentage of A3G3S[3,3,6]3 + A3G3S[3,6,6]3 in total plasma glycans	Total plasma glycans (neutral + charged)	GP27 / GP * 100
PGP43	SL002823	L-Selectin	FG2S2/(FG2+FG2S1+FG2S2)	1.73606e-09	0.15701	-0.317344	-0.212114	0.100707	0.0449925	TRUE	FALSE	4831-4_2	SELL	The percentage of disialylation of core-fucosylated digalactosylated structures without bisecting GlcNAc in total plasma glycans	Total plasma glycans derived traits	GP20 / SUM (GP10+GP15+GP20) * 100
PGP90	SL001766	Human Chorionic Gonadotropin	FG2n/(BG2n + FBG2n)	1.75375e-09	0.0663552	-0.317263	-0.273051	0.100655	0.0745567	TRUE	FALSE	4914-10_1	CGA CGB	Ratio of fucosylated digalactosylated non-bisecting GlcNAc structures and all digalactosylated structures with bisecting GlcNAc in total neutral plasma glycans	Neutral plasma glycans derived traits	GP10n / (GP9n + GP11n)
PGP2	SL007025	Tyrosine-protein kinase JAK2	GP2	1.76923e-09	0.366466	-0.31719	-0.136285	0.10061	0.0185734	TRUE	FALSE	4998-50_1	JAK2	The percentage of M5 + FA2B in total plasma glycans	Total plasma glycans (neutral + charged)	GP2 / GP * 100
PGP2	SL005201	Muellerian-inhibiting factor	GP2	1.78273e-09	0.995681	-0.317129	0.000820665	0.100571	6.73491e-07	FALSE	FALSE	4923-79_1	AMH	The percentage of M5 + FA2B in total plasma glycans	Total plasma glycans (neutral + charged)	GP2 / GP * 100
PGP70	SL001777	Cystatin-C	G0n	1.8089e-09	0.0138147	0.317011	0.360626	0.100496	0.130051	TRUE	TRUE	2609-59_2	CST3	The percentage of agalactosylated structures in total neutral plasma glycans	Neutral plasma glycans derived traits	GP1n+GP2n
PGP25	SL004466	Heparin cofactor 2	GP25	1.81286e-09	0.157017	0.316993	0.212111	0.100485	0.0449911	TRUE	FALSE	3316-58_1	SERPIND1	The percentage of A3G3S[3,3,6]3 in total plasma glycans	Total plasma glycans (neutral + charged)	GP25 / GP * 100
PGP25	SL003744	Galectin-3	GP25	1.81428e-09	0.057944	0.316987	0.28163	0.100481	0.0793156	TRUE	FALSE	3066-12_1	LGALS3	The percentage of A3G3S[3,3,6]3 in total plasma glycans	Total plasma glycans (neutral + charged)	GP25 / GP * 100
PGP74	SL008609	Low affinity immunoglobulin gamma Fc region receptor III-B	FG1n total/G1n	1.87444e-09	0.109988	-0.316725	-0.238797	0.100313	0.057024	TRUE	FALSE	3311-27_1	FCGR3B	The percentage of fucosylation of monogalactosylated structures in total neutral plasma glycans	Neutral plasma glycans derived traits	(GP4n+GP5n+GP6n) / G1n * 100
PGP2	SL000360	Coagulation Factor X	GP2	1.89963e-09	0.0774393	-0.316615	-0.262978	0.100245	0.0691572	TRUE	FALSE	4878-3_1	F10	The percentage of M5 + FA2B in total plasma glycans	Total plasma glycans (neutral + charged)	GP2 / GP * 100
PGP49	SL000272	Antithrombin-III	FtotalS1/FtotalS3	1.93438e-09	0.51667	0.316468	0.0980826	0.100152	0.0096202	TRUE	FALSE	3344-60_4	SERPINC1	Ratio of all core-fucosylated monosialylated and trisialylated structures (+/- bisecting GlcNAc) in total plasma glycans	Total plasma glycans derived traits	SUM(GP13+GP15+GP16) / SUM(GP26+GP28)
PGP50	SL004438	Cystatin-M	FS1/FS3	1.93682e-09	0.50789	0.316457	0.100262	0.100145	0.0100271	TRUE	FALSE	3303-23_2	CST6	Ratio of core-fucosylated monosialylated and trisialylated structures (without bisecting GlcNAc) in total plasma glycans	Total plasma glycans derived traits	SUM(GP13+GP15) / SUM(GP26+GP28)
PGP35	SL000051	C-reactive protein	GP35	1.94039e-09	0.360657	0.316442	0.137929	0.100136	0.0190244	TRUE	FALSE	4337-49_2	CRP	The percentage of A4G4S[3,6,6,6]4 in total plasma glycans	Total plasma glycans (neutral + charged)	GP35 / GP * 100
PGP52	SL004466	Heparin cofactor 2	FS2/FS3	1.97326e-09	0.287206	-0.316306	0.160312	0.100049	0.0257001	FALSE	FALSE	3316-58_1	SERPIND1	Ratio of core-fucosylated disialylated and trisialylated structures (without bisecting GlcNAc) in total plasma glycans	Total plasma glycans derived traits	SUM(GP20) / SUM(GP26+GP28)
PGP58	SL000558	Prothrombin	GP1n	2.00931e-09	0.287547	-0.316159	0.1602	0.0999566	0.0256642	FALSE	FALSE	5316-54_3	F2	The percentage of FA2 in total neutral plasma glycans (GPn)	Neutral plasma glycans	GP1 / GPn * 100
PGP92	SL003328	Complement factor I	FUC-A	2.04147e-09	0.227068	0.31603	0.181615	0.099875	0.0329839	TRUE	FALSE	2567-5_6	CFI	The percentage of antennary fucosylated structures in total plasma glycome	Neutral plasma glycans derived traits	GP29+GP32+GP36
PGP4	SL004672	Tumor necrosis factor receptor superfamily member 17	GP4	2.05695e-09	0.928368	0.315969	0.0136293	0.0998362	0.000185757	TRUE	FALSE	2665-26_2	TNFRSF17	The percentage of FA2[6]G1 in total plasma glycans	Total plasma glycans (neutral + charged)	GP4 / GP * 100
PGP93	SL016928	SLAM family member 7	FUC-C	2.07236e-09	0.156974	0.315908	0.212132	0.0997979	0.045	TRUE	FALSE	5487-7_3	SLAMF7	The percentage of core fucosylated structures in total plasma glycome	Neutral plasma glycans derived traits	GP1+GP2+GP4+GP5+GP6+GP10+GP11+GP13+GP15+GP16+GP20+GP21+GP26+GP28
PGP50	SL000051	C-reactive protein	FS1/FS3	2.10836e-09	0.885126	-0.315768	-0.0219017	0.0997095	0.000479686	TRUE	FALSE	4337-49_2	CRP	Ratio of core-fucosylated monosialylated and trisialylated structures (without bisecting GlcNAc) in total plasma glycans	Total plasma glycans derived traits	SUM(GP13+GP15) / SUM(GP26+GP28)
PGP72	SL000558	Prothrombin	G2n	2.1413e-09	0.361227	0.315642	-0.137767	0.0996298	0.0189797	FALSE	FALSE	5316-54_3	F2	The percentage of digalactosylated structures in total neutral plasma glycans	Neutral plasma glycans derived traits	GP8n+GP9n+GP10n+GP11n
PGP70	SL000017	von Willebrand factor	G0n	2.18509e-09	0.0820068	0.315477	0.259156	0.0995258	0.0671618	TRUE	FALSE	3050-7_2	VWF	The percentage of agalactosylated structures in total neutral plasma glycans	Neutral plasma glycans derived traits	GP1n+GP2n
PGP47	SL000357	Coagulation factor IX	FS1/FS2	2.2286e-09	0.0372935	-0.315317	-0.308021	0.0994245	0.0948767	TRUE	TRUE	4876-32_1	F9	Ratio of fucosylated monosialylated and disialylated structures (without bisecting GlcNAc) in total plasma glycans	Total plasma glycans derived traits	SUM(GP13+GP15) / GP20
PGP34	SL005574	Aminoacylase-1	GP34	2.23526e-09	0.309538	-0.315292	-0.153158	0.0994092	0.0234573	TRUE	FALSE	3343-1_4	ACY1	The percentage of A4G4S[3,3,3,6]4 in total plasma glycans	Total plasma glycans (neutral + charged)	GP34 / GP * 100
PGP23	SL000836	Hemoglobin	GP23	2.36083e-09	0.954763	-0.314847	-0.00860045	0.0991284	7.39678e-05	TRUE	FALSE	4915-64_2	HBA1 HBB	The percentage of A3G3S[3,3]2 in total plasma glycans	Total plasma glycans (neutral + charged)	GP23 / GP * 100
PGP108	SL000360	Coagulation Factor X	Btotal	2.368e-09	0.0545581	-0.314822	-0.285368	0.0991128	0.0814348	TRUE	FALSE	4878-3_1	F10	The percentage of glycan structures with bisecting GlcNAc in total plasma glycans	Neutral plasma glycans derived traits	GP2+GP3+GP6+GP9+GP11+GP12+GP16+GP21
PGP35	SL000467	Immunoglobulin G	GP35	2.37625e-09	0.411413	-0.314794	-0.124055	0.0990949	0.0153898	TRUE	FALSE	3700-15_4	IGHG1 IGHG2 IGHG3 IGHG4 IGK@ IGL@	The percentage of A4G4S[3,6,6,6]4 in total plasma glycans	Total plasma glycans (neutral + charged)	GP35 / GP * 100
PGP43	SL000468	Immunoglobulin M	FG2S2/(FG2+FG2S1+FG2S2)	2.39122e-09	0.500237	-0.314742	-0.101939	0.0990627	0.0103916	TRUE	FALSE	3069-52_3	IGHM IGJ IGK@ IGL@	The percentage of disialylation of core-fucosylated digalactosylated structures without bisecting GlcNAc in total plasma glycans	Total plasma glycans derived traits	GP20 / SUM (GP10+GP15+GP20) * 100
PGP49	SL000836	Hemoglobin	FtotalS1/FtotalS3	2.44055e-09	0.301719	0.314576	-0.155624	0.0989577	0.0242188	FALSE	FALSE	4915-64_2	HBA1 HBB	Ratio of all core-fucosylated monosialylated and trisialylated structures (+/- bisecting GlcNAc) in total plasma glycans	Total plasma glycans derived traits	SUM(GP13+GP15+GP16) / SUM(GP26+GP28)
PGP97	SL000836	Hemoglobin	S3total	2.48368e-09	0.72296	-0.314432	-0.0537093	0.0988677	0.00288469	TRUE	FALSE	4915-64_2	HBA1 HBB	the percentage of trisyalated structures in total plasma glycome	Neutral plasma glycans derived traits	GP24+GP25+GP26+GP27+GP28+GP29+GP30+GP31+GP32
PGP27	SL000467	Immunoglobulin G	GP27	2.4863e-09	0.540853	-0.314424	0.0925167	0.0988622	0.00855934	FALSE	FALSE	3700-15_4	IGHG1 IGHG2 IGHG3 IGHG4 IGK@ IGL@	The percentage of A3G3S[3,3,6]3 + A3G3S[3,6,6]3 in total plasma glycans	Total plasma glycans (neutral + charged)	GP27 / GP * 100
PGP29	SL001998	Tissue factor pathway inhibitor	GP29	2.55611e-09	0.0228042	0.314197	0.335132	0.0987199	0.112313	TRUE	TRUE	3336-50_1	TFPI	The percentage of A3F1G3S[3,3,3]3 + A3F1G3S[3,3,6]3in total plasma glycans	Total plasma glycans (neutral + charged)	GP29 / GP * 100
PGP67	SL001996	Angiopoietin-2	GP10n	2.62438e-09	0.00956057	-0.313982	-0.378173	0.0985844	0.143015	TRUE	TRUE	2602-2_2	ANGPT2	The percentage of FA2G2 in total neutral plasma glycans (GPn)	Neutral plasma glycans	GP10 / GPn * 100
PGP31	SL004438	Cystatin-M	GP31	2.67304e-09	0.269302	-0.313831	-0.166524	0.0984899	0.0276605	TRUE	FALSE	3303-23_2	CST6	The percentage of A4G4S[3,3,6]3 + A4G4S[3,6,6]3 in total plasma glycans	Total plasma glycans (neutral + charged)	GP31 / GP * 100
PGP102	SL004400	Coagulation factor IXab	G3total	2.6807e-09	0.0633888	0.313808	0.275972	0.0984752	0.0761605	TRUE	FALSE	5307-12_3	F9	The percentage of trigalactosylated structures in total plasma glycans	Neutral plasma glycans derived traits	GP22+GP23+GP24+GP25+GP26+GP27+GP28+GP29+GP32
PGP70	SL000591	Metalloproteinase inhibitor 1	G0n	2.73405e-09	0.00150903	0.313648	0.454484	0.0983739	0.206555	TRUE	TRUE	2211-9_6	TIMP1	The percentage of agalactosylated structures in total neutral plasma glycans	Neutral plasma glycans derived traits	GP1n+GP2n
PGP10	SL006910	Cathepsin L2	GP10	2.75104e-09	0.457303	0.313596	0.112337	0.0983421	0.0126196	TRUE	FALSE	3364-76_2	CTSV	The percentage of FA2G2 in total plasma glycans	Total plasma glycans (neutral + charged)	GP10 / GP * 100
PGP29	SL010378	Proto-oncogene tyrosine-protein kinase receptor Ret	GP29	2.75639e-09	0.720584	0.31358	0.0542057	0.0983321	0.00293647	TRUE	FALSE	3220-40_2	RET	The percentage of A3F1G3S[3,3,3]3 + A3F1G3S[3,3,6]3in total plasma glycans	Total plasma glycans (neutral + charged)	GP29 / GP * 100
PGP31	SL004676	Insulin-like growth factor-binding protein 5	GP31	2.77367e-09	0.514339	-0.313529	-0.0986257	0.0982999	0.00972702	TRUE	FALSE	2685-21_2	IGFBP5	The percentage of A4G4S[3,3,6]3 + A4G4S[3,6,6]3 in total plasma glycans	Total plasma glycans (neutral + charged)	GP31 / GP * 100
PGP79	SL001996	Angiopoietin-2	FG2n/G2n	2.79898e-09	0.0858843	-0.313454	-0.25604	0.0982532	0.0655567	TRUE	FALSE	2602-2_2	ANGPT2	The percentage of fucosylation of digalactosylated structures (without bisecting GlcNAc) in total neutral plasma glycans	Neutral plasma glycans derived traits	GP10n / G2n * 100
PGP104	SL003744	Galectin-3	A2total	2.85162e-09	0.0687126	-0.313301	-0.270802	0.0981574	0.0733339	TRUE	FALSE	3066-12_1	LGALS3	The percentage of biantennary structures in total plasma glycans	Neutral plasma glycans derived traits	GP1+GP2+GP3+GP4+GP5+GP6+GP8+GP9+GP10+GP11+GP12+GP13+GP14+GP15+GP16+GP17+GP19+GP20+GP21
PGP47	SL001996	Angiopoietin-2	FS1/FS2	2.88191e-09	0.118695	-0.313214	-0.233283	0.098103	0.0544211	TRUE	FALSE	2602-2_2	ANGPT2	Ratio of fucosylated monosialylated and disialylated structures (without bisecting GlcNAc) in total plasma glycans	Total plasma glycans derived traits	SUM(GP13+GP15) / GP20
PGP29	SL000836	Hemoglobin	GP29	2.96107e-09	0.231404	-0.312992	-0.179959	0.0979637	0.0323852	TRUE	FALSE	4915-64_2	HBA1 HBB	The percentage of A3F1G3S[3,3,3]3 + A3F1G3S[3,3,6]3in total plasma glycans	Total plasma glycans (neutral + charged)	GP29 / GP * 100
PGP112	SL000272	Antithrombin-III	G3Fa/G3total	2.98192e-09	0.13355	-0.312934	-0.224543	0.0979276	0.0504197	TRUE	FALSE	3344-60_4	SERPINC1	The percentage of antennary-fucosylation of trigalactosylated structures in total plasma glycans	Neutral plasma glycans derived traits	SUM(GP29+GP32) / SUM(GP22+GP23+GP24+GP25+GP26+GP27+GP28+GP29+GP32) * 100
PGP31	SL000320	C5a anaphylatoxin	GP31	3.01475e-09	0.306358	0.312844	0.154156	0.0978713	0.0237641	TRUE	FALSE	2851-63_3	C5	The percentage of A4G4S[3,3,6]3 + A4G4S[3,6,6]3 in total plasma glycans	Total plasma glycans (neutral + charged)	GP31 / GP * 100
PGP46	SL004400	Coagulation factor IXab	FtotalS1/FtotalS2	3.05441e-09	0.0435781	-0.312736	-0.298941	0.097804	0.0893656	TRUE	TRUE	5307-12_3	F9	Ratio of all fucosylated monosialylated and disialylated structures (+/- bisecting GlcNAc) in total plasma glycans	Total plasma glycans derived traits	SUM(GP13+GP15+GP16) / SUM(GP20+GP21)
PGP10	SL000836	Hemoglobin	GP10	3.07289e-09	0.579713	0.312687	-0.0838168	0.097773	0.00702525	FALSE	FALSE	4915-64_2	HBA1 HBB	The percentage of FA2G2 in total plasma glycans	Total plasma glycans (neutral + charged)	GP10 / GP * 100
PGP18	SL005102	Sex hormone-binding globulin	GP18	3.09538e-09	0.776211	-0.312627	0.0430779	0.0977355	0.0018557	FALSE	FALSE	4929-55_1	SHBG	The percentage of M9 in total plasma glycans	Total plasma glycans (neutral + charged)	GP18 / GP * 100
PGP97	SL000572	Serum amyloid A-1 protein	S3total	3.17012e-09	0.271122	0.31243	0.165693	0.0976127	0.027454	TRUE	FALSE	4336-2_1	SAA1	the percentage of trisyalated structures in total plasma glycome	Neutral plasma glycans derived traits	GP24+GP25+GP26+GP27+GP28+GP29+GP30+GP31+GP32
PGP36	SL000051	C-reactive protein	GP36	3.20749e-09	0.576746	0.312334	0.0844712	0.0975524	0.00713538	TRUE	FALSE	4337-49_2	CRP	The percentage of A4F1G4S[3,3,3,6]4 in total plasma glycans	Total plasma glycans (neutral + charged)	GP36 / GP * 100
PGP15	SL004672	Tumor necrosis factor receptor superfamily member 17	GP15	3.2809e-09	0.169666	0.312147	0.205968	0.097436	0.0424229	TRUE	FALSE	2665-26_2	TNFRSF17	The percentage of FA2G2S[6]1 + FA2G2S[3]1 in total plasma glycans	Total plasma glycans (neutral + charged)	GP15 / GP * 100
PGP72	SL000283	Beta-2-microglobulin	G2n	3.39793e-09	0.0108514	-0.311859	-0.37224	0.0972556	0.138562	TRUE	TRUE	3485-28_2	B2M	The percentage of digalactosylated structures in total neutral plasma glycans	Neutral plasma glycans derived traits	GP8n+GP9n+GP10n+GP11n
PGP28	SL004466	Heparin cofactor 2	GP28	3.46697e-09	0.876931	0.311692	0.023476	0.0971521	0.000551122	TRUE	FALSE	3316-58_1	SERPIND1	The percentage of FA3G3S[3,3,6]3 + FA3G3S[3,6,6]3 in total plasma glycans	Total plasma glycans (neutral + charged)	GP28 / GP * 100
PGP59	SL000428	Follicle stimulating hormone	GP2n	3.46932e-09	0.431574	0.311687	-0.118821	0.0971486	0.0141186	FALSE	FALSE	3032-11_2	CGA FSHB	The percentage of M5 + FA2B in total neutral plasma glycans (GPn)	Neutral plasma glycans	GP2 / GPn * 100
PGP47	SL002823	L-Selectin	FS1/FS2	3.54775e-09	0.128595	0.311502	0.227374	0.0970335	0.0516988	TRUE	FALSE	4831-4_2	SELL	Ratio of fucosylated monosialylated and disialylated structures (without bisecting GlcNAc) in total plasma glycans	Total plasma glycans derived traits	SUM(GP13+GP15) / GP20
PGP37	SL007206	Thrombospondin-2	FGS/(FG+FGS)	3.5558e-09	0.809311	0.311483	0.0365745	0.0970218	0.00133769	TRUE	FALSE	3339-33_1	THBS2	The percentage of sialylation of core-fucosylated galactosylated structures without bisecting GlcNAc in total plasma glycans	Total plasma glycans derived traits	SUM(GP13+GP15+GP20+GP26+GP28) / SUM(GP4+GP5+GP10+GP13+GP15+GP20+GP26+GP28) * 100
PGP22	SL000591	Metalloproteinase inhibitor 1	GP22	3.73862e-09	0.362307	-0.311071	0.13746	0.0967637	0.0188953	FALSE	FALSE	2211-9_6	TIMP1	The percentage of A3G3S[3,6]2 in total plasma glycans	Total plasma glycans (neutral + charged)	GP22 / GP * 100
PGP112	SL005574	Aminoacylase-1	G3Fa/G3total	3.85773e-09	0.00752168	0.310809	0.389129	0.0966022	0.151421	TRUE	TRUE	3343-1_4	ACY1	The percentage of antennary-fucosylation of trigalactosylated structures in total plasma glycans	Neutral plasma glycans derived traits	SUM(GP29+GP32) / SUM(GP22+GP23+GP24+GP25+GP26+GP27+GP28+GP29+GP32) * 100
PGP100	SL004400	Coagulation factor IXab	G1total	3.98167e-09	0.125998	-0.310547	-0.22889	0.0964393	0.0523905	TRUE	FALSE	5307-12_3	F9	The percentage of monogalactosylated structures in total plasma glycans	Neutral plasma glycans derived traits	GP3+GP4+GP5+GP6+GP12+GP13
PGP29	SL002525	Complement C2	GP29	4.03179e-09	0.988533	0.310443	-0.00217908	0.0963749	4.74838e-06	FALSE	FALSE	3186-2_2	C2	The percentage of A3F1G3S[3,3,3]3 + A3F1G3S[3,3,6]3in total plasma glycans	Total plasma glycans (neutral + charged)	GP29 / GP * 100
PGP31	SL003679	Cation-independent mannose-6-phosphate receptor	GP31	4.03831e-09	0.409436	0.31043	-0.124577	0.0963666	0.0155193	FALSE	FALSE	3676-15_3	IGF2R	The percentage of A4G4S[3,3,6]3 + A4G4S[3,6,6]3 in total plasma glycans	Total plasma glycans (neutral + charged)	GP31 / GP * 100
PGP43	SL004579	Macrophage mannose receptor 1	FG2S2/(FG2+FG2S1+FG2S2)	4.0596e-09	0.00794112	0.310386	0.386682	0.0963395	0.149523	TRUE	TRUE	2637-77_2	MRC1	The percentage of disialylation of core-fucosylated digalactosylated structures without bisecting GlcNAc in total plasma glycans	Total plasma glycans derived traits	GP20 / SUM (GP10+GP15+GP20) * 100
PGP92	SL005572	Gelsolin	FUC-A	4.07954e-09	0.660022	-0.310347	-0.0666185	0.0963143	0.00443802	TRUE	FALSE	4775-34_3	GSN	The percentage of antennary fucosylated structures in total plasma glycome	Neutral plasma glycans derived traits	GP29+GP32+GP36
PGP10	SL000428	Follicle stimulating hormone	GP10	4.17078e-09	0.14102	-0.310162	0.220421	0.0962003	0.0485856	FALSE	FALSE	3032-11_2	CGA FSHB	The percentage of FA2G2 in total plasma glycans	Total plasma glycans (neutral + charged)	GP10 / GP * 100
PGP10	SL003323	C-C motif chemokine 18	GP10	4.23441e-09	0.0303541	-0.310036	-0.319645	0.0961223	0.102173	TRUE	TRUE	3044-3_2	CCL18	The percentage of FA2G2 in total plasma glycans	Total plasma glycans (neutral + charged)	GP10 / GP * 100
PGP10	SL003341	Fibrinogen gamma chain	GP10	4.53407e-09	0.206325	-0.309467	0.189852	0.09577	0.0360439	FALSE	FALSE	4989-7_1	FGG	The percentage of FA2G2 in total plasma glycans	Total plasma glycans (neutral + charged)	GP10 / GP * 100
PGP12	SL000051	C-reactive protein	GP12	4.67805e-09	0.317953	-0.309207	-0.150548	0.0956089	0.0226648	TRUE	FALSE	4337-49_2	CRP	The percentage of A2[3]BG1S[3]1 + A2[3]BG1S[6]1 in total plasma glycans	Total plasma glycans (neutral + charged)	GP12 / GP * 100
PGP112	SL005218	Sialic acid-binding Ig-like lectin 7	G3Fa/G3total	4.87487e-09	0.326088	0.308863	0.148066	0.0953965	0.0219237	TRUE	FALSE	2742-68_2	SIGLEC7	The percentage of antennary-fucosylation of trigalactosylated structures in total plasma glycans	Neutral plasma glycans derived traits	SUM(GP29+GP32) / SUM(GP22+GP23+GP24+GP25+GP26+GP27+GP28+GP29+GP32) * 100
PGP46	SL009089	Brevican core protein	FtotalS1/FtotalS2	4.91904e-09	0.0836719	0.308788	0.257804	0.09535	0.066463	TRUE	FALSE	3461-58_1	BCAN	Ratio of all fucosylated monosialylated and disialylated structures (+/- bisecting GlcNAc) in total plasma glycans	Total plasma glycans derived traits	SUM(GP13+GP15+GP16) / SUM(GP20+GP21)
PGP112	SL005087	Insulin-like growth factor-binding protein 7	G3Fa/G3total	5.10897e-09	0.294431	0.308472	0.15796	0.0951547	0.0249512	TRUE	FALSE	3320-49_2	IGFBP7	The percentage of antennary-fucosylation of trigalactosylated structures in total plasma glycans	Neutral plasma glycans derived traits	SUM(GP29+GP32) / SUM(GP22+GP23+GP24+GP25+GP26+GP27+GP28+GP29+GP32) * 100
PGP67	SL000428	Follicle stimulating hormone	GP10n	5.14007e-09	0.516482	-0.308421	0.0981263	0.0951234	0.00962877	FALSE	FALSE	3032-11_2	CGA FSHB	The percentage of FA2G2 in total neutral plasma glycans (GPn)	Neutral plasma glycans	GP10 / GPn * 100
PGP15	SL005152	Retinoic acid receptor responder protein 2	GP15	5.15353e-09	0.385507	-0.308399	-0.131002	0.0951099	0.0171615	TRUE	FALSE	3079-62_2	RARRES2	The percentage of FA2G2S[6]1 + FA2G2S[3]1 in total plasma glycans	Total plasma glycans (neutral + charged)	GP15 / GP * 100
PGP112	SL007206	Thrombospondin-2	G3Fa/G3total	5.2356e-09	0.00013798	0.308267	0.532788	0.0950284	0.283863	TRUE	TRUE	3339-33_1	THBS2	The percentage of antennary-fucosylation of trigalactosylated structures in total plasma glycans	Neutral plasma glycans derived traits	SUM(GP29+GP32) / SUM(GP22+GP23+GP24+GP25+GP26+GP27+GP28+GP29+GP32) * 100
PGP104	SL000836	Hemoglobin	A2total	5.57415e-09	0.184512	0.307742	-0.199168	0.0947053	0.039668	FALSE	FALSE	4915-64_2	HBA1 HBB	The percentage of biantennary structures in total plasma glycans	Neutral plasma glycans derived traits	GP1+GP2+GP3+GP4+GP5+GP6+GP8+GP9+GP10+GP11+GP12+GP13+GP14+GP15+GP16+GP17+GP19+GP20+GP21
PGP99	SL006694	Beta-Ala-His dipeptidase	G0total	5.5784e-09	0.0619106	-0.307736	-0.277468	0.0947014	0.0769887	TRUE	FALSE	3604-6_4	CNDP1	The percentage of agalactosylated structures in total plasma glycans	Neutral plasma glycans derived traits	GP1+GP2
PGP102	SL000357	Coagulation factor IX	G3total	5.60887e-09	0.099154	0.30769	0.246144	0.0946733	0.0605871	TRUE	FALSE	4876-32_1	F9	The percentage of trigalactosylated structures in total plasma glycans	Neutral plasma glycans derived traits	GP22+GP23+GP24+GP25+GP26+GP27+GP28+GP29+GP32
PGP43	SL000051	C-reactive protein	FG2S2/(FG2+FG2S1+FG2S2)	5.91864e-09	0.253844	0.307239	0.171713	0.094396	0.0294853	TRUE	FALSE	4337-49_2	CRP	The percentage of disialylation of core-fucosylated digalactosylated structures without bisecting GlcNAc in total plasma glycans	Total plasma glycans derived traits	GP20 / SUM (GP10+GP15+GP20) * 100
PGP99	SL004466	Heparin cofactor 2	G0total	6.08366e-09	0.0171131	-0.307008	-0.349975	0.0942541	0.122483	TRUE	TRUE	3316-58_1	SERPIND1	The percentage of agalactosylated structures in total plasma glycans	Neutral plasma glycans derived traits	GP1+GP2
PGP90	SL004579	Macrophage mannose receptor 1	FG2n/(BG2n + FBG2n)	6.13273e-09	0.327848	-0.306941	-0.147534	0.0942126	0.0217664	TRUE	FALSE	2637-77_2	MRC1	Ratio of fucosylated digalactosylated non-bisecting GlcNAc structures and all digalactosylated structures with bisecting GlcNAc in total neutral plasma glycans	Neutral plasma glycans derived traits	GP10n / (GP9n + GP11n)
PGP15	SL000051	C-reactive protein	GP15	6.25958e-09	0.917202	-0.306769	-0.0157607	0.094107	0.0002484	TRUE	FALSE	4337-49_2	CRP	The percentage of FA2G2S[6]1 + FA2G2S[3]1 in total plasma glycans	Total plasma glycans (neutral + charged)	GP15 / GP * 100
PGP92	SL000414	Complement factor B	FUC-A	6.3617e-09	0.208646	0.306632	0.188903	0.0940235	0.0356842	TRUE	FALSE	4129-72_1	CFB	The percentage of antennary fucosylated structures in total plasma glycome	Neutral plasma glycans derived traits	GP29+GP32+GP36
PGP107	SL007025	Tyrosine-protein kinase JAK2	Mtotal	6.42318e-09	0.623058	-0.306551	-0.0744183	0.0939738	0.00553808	TRUE	FALSE	4998-50_1	JAK2	The percentage of high-mannose structures in total plasma glycans	Neutral plasma glycans derived traits	GP2+GP7+GP18
PGP46	SL005152	Retinoic acid receptor responder protein 2	FtotalS1/FtotalS2	6.43281e-09	0.888893	-0.306539	0.021179	0.0939661	0.000448551	FALSE	FALSE	3079-62_2	RARRES2	Ratio of all fucosylated monosialylated and disialylated structures (+/- bisecting GlcNAc) in total plasma glycans	Total plasma glycans derived traits	SUM(GP13+GP15+GP16) / SUM(GP20+GP21)
PGP9	SL008609	Low affinity immunoglobulin gamma Fc region receptor III-B	GP9	6.46984e-09	0.347619	0.306493	0.141679	0.0939365	0.0200729	TRUE	FALSE	3311-27_1	FCGR3B	The percentage of A2BG2 in total plasma glycans	Total plasma glycans (neutral + charged)	GP9 / GP * 100
PGP10	SL004579	Macrophage mannose receptor 1	GP10	6.53614e-09	0.0038555	-0.306405	-0.417885	0.0938839	0.174628	TRUE	TRUE	2637-77_2	MRC1	The percentage of FA2G2 in total plasma glycans	Total plasma glycans (neutral + charged)	GP10 / GP * 100
PGP50	SL000468	Immunoglobulin M	FS1/FS3	6.55962e-09	0.945399	0.306374	0.010383	0.0938654	0.000107808	TRUE	FALSE	3069-52_3	IGHM IGJ IGK@ IGL@	Ratio of core-fucosylated monosialylated and trisialylated structures (without bisecting GlcNAc) in total plasma glycans	Total plasma glycans derived traits	SUM(GP13+GP15) / SUM(GP26+GP28)
PGP2	SL006694	Beta-Ala-His dipeptidase	GP2	6.90807e-09	0.110825	-0.305938	-0.238253	0.0935982	0.0567644	TRUE	FALSE	3604-6_4	CNDP1	The percentage of M5 + FA2B in total plasma glycans	Total plasma glycans (neutral + charged)	GP2 / GP * 100
PGP72	SL000250	Alpha-2-antiplasmin	G2n	7.07786e-09	0.0388853	0.305733	0.305609	0.0934728	0.0933967	TRUE	TRUE	3024-18_2	SERPINF2	The percentage of digalactosylated structures in total neutral plasma glycans	Neutral plasma glycans derived traits	GP8n+GP9n+GP10n+GP11n
PGP67	SL001800	Tumor necrosis factor receptor superfamily member 1B	GP10n	7.11742e-09	0.0214482	-0.305686	-0.338358	0.0934441	0.114486	TRUE	TRUE	3152-57_1	TNFRSF1B	The percentage of FA2G2 in total neutral plasma glycans (GPn)	Neutral plasma glycans	GP10 / GPn * 100
PGP6	SL007025	Tyrosine-protein kinase JAK2	GP6	7.12483e-09	0.945273	-0.305677	-0.0104071	0.0934387	0.000108307	TRUE	FALSE	4998-50_1	JAK2	The percentage of FA2[6]BG1 in total plasma glycans	Total plasma glycans (neutral + charged)	GP6 / GP * 100
PGP105	SL000271	Angiotensinogen	A3total	7.18862e-09	0.972549	0.305602	-0.00521723	0.0933927	2.72195e-05	FALSE	FALSE	3484-60_2	AGT	The percentage of triiantennary structures in total plasma glycans	Neutral plasma glycans derived traits	GP22+GP23+GP24+GP25+GP26+GP27+GP28+GP29
PGP29	SL007206	Thrombospondin-2	GP29	7.2362e-09	0.000449084	0.305546	0.496492	0.0933586	0.246504	TRUE	TRUE	3339-33_1	THBS2	The percentage of A3F1G3S[3,3,3]3 + A3F1G3S[3,3,6]3in total plasma glycans	Total plasma glycans (neutral + charged)	GP29 / GP * 100
PGP58	SL008099	Macrophage-capping protein	GP1n	7.29714e-09	0.134978	0.305476	0.223743	0.0933153	0.0500607	TRUE	FALSE	4968-50_1	CAPG	The percentage of FA2 in total neutral plasma glycans (GPn)	Neutral plasma glycans	GP1 / GPn * 100
PGP59	SL000525	Matrilysin	GP2n	7.37585e-09	0.649377	0.305385	-0.0688464	0.0932599	0.00473982	FALSE	FALSE	2789-26_2	MMP7	The percentage of M5 + FA2B in total neutral plasma glycans (GPn)	Neutral plasma glycans	GP2 / GPn * 100
PGP7	SL000325	Complement component C9	GP7	7.5976e-09	0.451753	-0.305134	-0.113718	0.0931069	0.0129319	TRUE	FALSE	3060-43_2	C9	The percentage of M6 D3 in total plasma glycans	Total plasma glycans (neutral + charged)	GP7 / GP * 100
PGP28	SL000003	Angiogenin	GP28	7.7072e-09	0.550575	-0.305013	-0.0903132	0.093033	0.00815648	TRUE	FALSE	4874-3_1	ANG	The percentage of FA3G3S[3,3,6]3 + FA3G3S[3,6,6]3 in total plasma glycans	Total plasma glycans (neutral + charged)	GP28 / GP * 100
PGP102	SL000051	C-reactive protein	G3total	7.80628e-09	0.0220462	0.304905	0.336914	0.092967	0.113511	TRUE	TRUE	4337-49_2	CRP	The percentage of trigalactosylated structures in total plasma glycans	Neutral plasma glycans derived traits	GP22+GP23+GP24+GP25+GP26+GP27+GP28+GP29+GP32
PGP34	SL005087	Insulin-like growth factor-binding protein 7	GP34	8.07643e-09	0.957882	-0.304617	-0.00800691	0.0927913	6.41106e-05	TRUE	FALSE	3320-49_2	IGFBP7	The percentage of A4G4S[3,3,3,6]4 in total plasma glycans	Total plasma glycans (neutral + charged)	GP34 / GP * 100
PGP42	SL006108	CD5 antigen-like	FG2S1/(FG2+FG2S1+FG2S2)	8.16944e-09	0.0453718	0.304519	0.296547	0.0927321	0.0879399	TRUE	TRUE	3293-2_4	CD5L	The percentage of monosialylation of core-fucosylated digalactosylated structures without bisecting GlcNAc in total plasma glycans	Total plasma glycans derived traits	GP15 / SUM(GP10+GP15 + GP20) * 100
PGP28	SL004438	Cystatin-M	GP28	8.33241e-09	0.204991	-0.304352	-0.190642	0.09263	0.0362528	TRUE	FALSE	3303-23_2	CST6	The percentage of FA3G3S[3,3,6]3 + FA3G3S[3,6,6]3 in total plasma glycans	Total plasma glycans (neutral + charged)	GP28 / GP * 100
PGP72	SL008099	Macrophage-capping protein	G2n	8.34487e-09	0.124528	-0.304339	-0.229759	0.0926223	0.052789	TRUE	FALSE	4968-50_1	CAPG	The percentage of digalactosylated structures in total neutral plasma glycans	Neutral plasma glycans derived traits	GP8n+GP9n+GP10n+GP11n
PGP105	SL006397	Neuropilin-1	A3total	8.81309e-09	0.233904	-0.303876	-0.179014	0.0923402	0.032046	TRUE	FALSE	3214-3_2	NRP1	The percentage of triiantennary structures in total plasma glycans	Neutral plasma glycans derived traits	GP22+GP23+GP24+GP25+GP26+GP27+GP28+GP29
PGP67	SL004579	Macrophage mannose receptor 1	GP10n	8.91155e-09	0.00315023	-0.303781	-0.426113	0.0922828	0.181572	TRUE	TRUE	2637-77_2	MRC1	The percentage of FA2G2 in total neutral plasma glycans (GPn)	Neutral plasma glycans	GP10 / GPn * 100
PGP91	SL001766	Human Chorionic Gonadotropin	BG2n/(FG2n + FBG2n)	9.00994e-09	0.10217	0.303689	0.24404	0.0922261	0.0595554	TRUE	FALSE	4914-10_1	CGA CGB	Ratio of afucosylated digalactosylated structures with bisecting GlcNAc and all fucosylated digalactosylated structures (+/- bisecting GlcNAc) in total neutral plasma glycans	Neutral plasma glycans derived traits	GP9n / (GP10n + GP11n)
PGP79	SL000428	Follicle stimulating hormone	FG2n/G2n	9.01438e-09	0.980213	-0.303684	-0.00376035	0.0922235	1.41402e-05	TRUE	FALSE	3032-11_2	CGA FSHB	The percentage of fucosylation of digalactosylated structures (without bisecting GlcNAc) in total neutral plasma glycans	Neutral plasma glycans derived traits	GP10n / G2n * 100
PGP39	SL005572	Gelsolin	FGS/(F+FG+FGS)	9.1976e-09	0.7926	-0.303513	0.039849	0.0921195	0.00158794	FALSE	FALSE	4775-34_3	GSN	The percentage of sialylation of all core-fucosylated structures without bisecting GlcNAc in total plasma glycans	Total plasma glycans derived traits	SUM(GP13+GP15+GP20+GP26+GP28) / SUM(GP1+GP4+GP5+GP10+GP13+GP15+GP20+GP26+GP28) * 100
PGP97	SL004672	Tumor necrosis factor receptor superfamily member 17	S3total	9.45724e-09	0.796766	-0.303275	-0.0390311	0.0919757	0.00152342	TRUE	FALSE	2665-26_2	TNFRSF17	the percentage of trisyalated structures in total plasma glycome	Neutral plasma glycans derived traits	GP24+GP25+GP26+GP27+GP28+GP29+GP30+GP31+GP32
PGP58	SL000272	Antithrombin-III	GP1n	9.47848e-09	0.428842	-0.303256	0.119523	0.0919641	0.0142856	FALSE	FALSE	3344-60_4	SERPINC1	The percentage of FA2 in total neutral plasma glycans (GPn)	Neutral plasma glycans	GP1 / GPn * 100
PGP10	SL003309	Lipopolysaccharide-binding protein	GP10	9.58328e-09	0.320423	-0.303162	0.14979	0.0919072	0.0224372	FALSE	FALSE	3074-6_2	LBP	The percentage of FA2G2 in total plasma glycans	Total plasma glycans (neutral + charged)	GP10 / GP * 100
PGP88	SL001766	Human Chorionic Gonadotropin	FBG2n/FG2n	9.68835e-09	0.0839454	0.303071	0.257584	0.0918508	0.0663496	TRUE	FALSE	4914-10_1	CGA CGB	Ratio of fucosylated digalactosylated structures with and without bisecting GlcNAc in total neutral plasma glycans	Neutral plasma glycans derived traits	GP11n / GP10n
PGP89	SL001766	Human Chorionic Gonadotropin	FBG2n /(FG2n + FBG2n )	9.68835e-09	0.0839454	0.303071	0.257584	0.0918508	0.0663496	TRUE	FALSE	4914-10_1	CGA CGB	The incidence of bisecting GlcNAc in all fucosylated digalactosylated structures in total neutral plasma glycans	Neutral plasma glycans derived traits	GP11n / (GP10n + GP11n) * 100
PGP49	SL000051	C-reactive protein	FtotalS1/FtotalS3	9.7855e-09	0.311679	-0.302984	-0.15249	0.0917993	0.0232531	TRUE	FALSE	4337-49_2	CRP	Ratio of all core-fucosylated monosialylated and trisialylated structures (+/- bisecting GlcNAc) in total plasma glycans	Total plasma glycans derived traits	SUM(GP13+GP15+GP16) / SUM(GP26+GP28)
PGP92	SL000022	D-dimer	FUC-A	1.0027e-08	0.436807	0.302776	-0.117486	0.0916732	0.0138029	FALSE	FALSE	4907-56_1	FGA FGB FGG	The percentage of antennary fucosylated structures in total plasma glycome	Neutral plasma glycans derived traits	GP29+GP32+GP36
PGP31	SL005172	Insulin-like growth factor-binding protein 6	GP31	1.03048e-08	0.643778	-0.302544	0.0700238	0.0915319	0.00490334	FALSE	FALSE	2686-67_2	IGFBP6	The percentage of A4G4S[3,3,6]3 + A4G4S[3,6,6]3 in total plasma glycans	Total plasma glycans (neutral + charged)	GP31 / GP * 100
PGP50	SL004676	Insulin-like growth factor-binding protein 5	FS1/FS3	1.0476e-08	0.440728	0.302402	0.116491	0.0914467	0.0135701	TRUE	FALSE	2685-21_2	IGFBP5	Ratio of core-fucosylated monosialylated and trisialylated structures (without bisecting GlcNAc) in total plasma glycans	Total plasma glycans derived traits	SUM(GP13+GP15) / SUM(GP26+GP28)
PGP37	SL001996	Angiopoietin-2	FGS/(FG+FGS)	1.08789e-08	0.2083	0.302079	0.189044	0.0912515	0.0357376	TRUE	FALSE	2602-2_2	ANGPT2	The percentage of sialylation of core-fucosylated galactosylated structures without bisecting GlcNAc in total plasma glycans	Total plasma glycans derived traits	SUM(GP13+GP15+GP20+GP26+GP28) / SUM(GP4+GP5+GP10+GP13+GP15+GP20+GP26+GP28) * 100
PGP28	SL000498	Leptin	GP28	1.10298e-08	0.396165	0.301961	0.128112	0.0911803	0.0164127	TRUE	FALSE	2575-5_5	LEP	The percentage of FA3G3S[3,3,6]3 + FA3G3S[3,6,6]3 in total plasma glycans	Total plasma glycans (neutral + charged)	GP28 / GP * 100
PGP83	SL006108	CD5 antigen-like	FBG2n/G2n	1.11917e-08	0.000347919	0.301836	0.504694	0.0911049	0.254716	TRUE	TRUE	3293-2_4	CD5L	The percentage of fucosylation of digalactosylated structures (with bisecting GlcNAc) in total neutral plasma glycans	Neutral plasma glycans derived traits	GP11n / G2n * 100
PGP34	SL000323	Complement component C7	GP34	1.14177e-08	0.670663	-0.301665	0.0644053	0.0910015	0.00414805	FALSE	FALSE	2888-49_2	C7	The percentage of A4G4S[3,3,3,6]4 in total plasma glycans	Total plasma glycans (neutral + charged)	GP34 / GP * 100
PGP15	SL004676	Insulin-like growth factor-binding protein 5	GP15	1.14292e-08	0.020268	0.301656	0.341309	0.0909963	0.116491	TRUE	TRUE	2685-21_2	IGFBP5	The percentage of FA2G2S[6]1 + FA2G2S[3]1 in total plasma glycans	Total plasma glycans (neutral + charged)	GP15 / GP * 100
PGP106	SL000022	D-dimer	A2total	1.17036e-08	0.614898	0.301452	-0.0761654	0.0908736	0.00580117	FALSE	FALSE	4907-56_1	FGA FGB FGG	The percentage of tetraantenary structures in total plasma glycans	Neutral plasma glycans derived traits	GP30+GP31+GP32+GP33+GP34+GP35+GP36
PGP112	SL001996	Angiopoietin-2	G3Fa/G3total	1.17166e-08	0.209163	0.301443	0.188692	0.0908678	0.0356048	TRUE	FALSE	2602-2_2	ANGPT2	The percentage of antennary-fucosylation of trigalactosylated structures in total plasma glycans	Neutral plasma glycans derived traits	SUM(GP29+GP32) / SUM(GP22+GP23+GP24+GP25+GP26+GP27+GP28+GP29+GP32) * 100
PGP102	SL006397	Neuropilin-1	G3total	1.18125e-08	0.258252	-0.301373	-0.170152	0.0908256	0.0289516	TRUE	FALSE	3214-3_2	NRP1	The percentage of trigalactosylated structures in total plasma glycans	Neutral plasma glycans derived traits	GP22+GP23+GP24+GP25+GP26+GP27+GP28+GP29+GP32
PGP49	SL004438	Cystatin-M	FtotalS1/FtotalS3	1.19038e-08	0.475868	0.301307	0.107916	0.0907858	0.0116166	TRUE	FALSE	3303-23_2	CST6	Ratio of all core-fucosylated monosialylated and trisialylated structures (+/- bisecting GlcNAc) in total plasma glycans	Total plasma glycans derived traits	SUM(GP13+GP15+GP16) / SUM(GP26+GP28)
PGP102	SL000271	Angiotensinogen	G3total	1.19502e-08	0.950045	0.301274	0.00949846	0.0907657	9.02207e-05	TRUE	FALSE	3484-60_2	AGT	The percentage of trigalactosylated structures in total plasma glycans	Neutral plasma glycans derived traits	GP22+GP23+GP24+GP25+GP26+GP27+GP28+GP29+GP32
PGP58	SL006910	Cathepsin L2	GP1n	1.20727e-08	0.229054	-0.301186	-0.180853	0.0907129	0.0327079	TRUE	FALSE	3364-76_2	CTSV	The percentage of FA2 in total neutral plasma glycans (GPn)	Neutral plasma glycans	GP1 / GPn * 100
PGP112	SL000451	Heat shock 70 kDa protein 1A	G3Fa/G3total	1.23583e-08	0.00720019	0.300985	0.391086	0.0905919	0.152948	TRUE	TRUE	4124-24_2	HSPA1A	The percentage of antennary-fucosylation of trigalactosylated structures in total plasma glycans	Neutral plasma glycans derived traits	SUM(GP29+GP32) / SUM(GP22+GP23+GP24+GP25+GP26+GP27+GP28+GP29+GP32) * 100
PGP104	SL004672	Tumor necrosis factor receptor superfamily member 17	A2total	1.27694e-08	0.345534	0.300703	-0.142287	0.0904225	0.0202455	FALSE	FALSE	2665-26_2	TNFRSF17	The percentage of biantennary structures in total plasma glycans	Neutral plasma glycans derived traits	GP1+GP2+GP3+GP4+GP5+GP6+GP8+GP9+GP10+GP11+GP12+GP13+GP14+GP15+GP16+GP17+GP19+GP20+GP21
PGP107	SL004466	Heparin cofactor 2	Mtotal	1.28262e-08	0.0662351	-0.300665	-0.273167	0.0903996	0.0746202	TRUE	FALSE	3316-58_1	SERPIND1	The percentage of high-mannose structures in total plasma glycans	Neutral plasma glycans derived traits	GP2+GP7+GP18
PGP43	SL003323	C-C motif chemokine 18	FG2S2/(FG2+FG2S1+FG2S2)	1.28417e-08	0.141549	0.300655	0.220136	0.0903933	0.0484599	TRUE	FALSE	3044-3_2	CCL18	The percentage of disialylation of core-fucosylated digalactosylated structures without bisecting GlcNAc in total plasma glycans	Total plasma glycans derived traits	GP20 / SUM (GP10+GP15+GP20) * 100
PGP59	SL005764	Scavenger receptor cysteine-rich type 1 protein M130	GP2n	1.32179e-08	0.0717364	0.300406	0.268006	0.0902439	0.0718275	TRUE	FALSE	5028-59_1	CD163	The percentage of M5 + FA2B in total neutral plasma glycans (GPn)	Neutral plasma glycans	GP2 / GPn * 100
PGP31	SL002528	Phospholipase A2, membrane associated	GP31	1.33709e-08	0.191216	0.300307	0.196226	0.0901843	0.0385046	TRUE	FALSE	2692-74_2	PLA2G2A	The percentage of A4G4S[3,3,6]3 + A4G4S[3,6,6]3 in total plasma glycans	Total plasma glycans (neutral + charged)	GP31 / GP * 100
PGP79	SL000017	von Willebrand factor	FG2n/G2n	1.35955e-08	0.272195	-0.300163	-0.165327	0.0900981	0.027333	TRUE	FALSE	3050-7_2	VWF	The percentage of fucosylation of digalactosylated structures (without bisecting GlcNAc) in total neutral plasma glycans	Neutral plasma glycans derived traits	GP10n / G2n * 100
PGP88	SL004579	Macrophage mannose receptor 1	FBG2n/FG2n	1.36519e-08	0.388796	0.300128	0.130105	0.0900766	0.0169274	TRUE	FALSE	2637-77_2	MRC1	Ratio of fucosylated digalactosylated structures with and without bisecting GlcNAc in total neutral plasma glycans	Neutral plasma glycans derived traits	GP11n / GP10n
PGP89	SL004579	Macrophage mannose receptor 1	FBG2n /(FG2n + FBG2n )	1.36519e-08	0.388796	0.300128	0.130105	0.0900766	0.0169274	TRUE	FALSE	2637-77_2	MRC1	The incidence of bisecting GlcNAc in all fucosylated digalactosylated structures in total neutral plasma glycans	Neutral plasma glycans derived traits	GP11n / (GP10n + GP11n) * 100
PGP15	SL001998	Tissue factor pathway inhibitor	GP15	1.36787e-08	0.248665	-0.300111	-0.173571	0.0900665	0.0301268	TRUE	FALSE	3336-50_1	TFPI	The percentage of FA2G2S[6]1 + FA2G2S[3]1 in total plasma glycans	Total plasma glycans (neutral + charged)	GP15 / GP * 100
PGP34	SL003744	Galectin-3	GP34	1.42701e-08	0.316305	0.299745	0.151056	0.0898473	0.0228179	TRUE	FALSE	3066-12_1	LGALS3	The percentage of A4G4S[3,3,3,6]4 in total plasma glycans	Total plasma glycans (neutral + charged)	GP34 / GP * 100
PGP36	SL000022	D-dimer	GP36	1.45965e-08	0.664656	0.29955	0.065653	0.0897302	0.00431031	TRUE	FALSE	4907-56_1	FGA FGB FGG	The percentage of A4F1G4S[3,3,3,6]4 in total plasma glycans	Total plasma glycans (neutral + charged)	GP36 / GP * 100
PGP27	SL000271	Angiotensinogen	GP27	1.4678e-08	0.907243	0.299502	-0.0176643	0.0897014	0.000312026	FALSE	FALSE	3484-60_2	AGT	The percentage of A3G3S[3,3,6]3 + A3G3S[3,6,6]3 in total plasma glycans	Total plasma glycans (neutral + charged)	GP27 / GP * 100
PGP93	SL000468	Immunoglobulin M	FUC-C	1.47759e-08	0.722404	0.299444	0.0538217	0.089667	0.00289677	TRUE	FALSE	3069-52_3	IGHM IGJ IGK@ IGL@	The percentage of core fucosylated structures in total plasma glycome	Neutral plasma glycans derived traits	GP1+GP2+GP4+GP5+GP6+GP10+GP11+GP13+GP15+GP16+GP20+GP21+GP26+GP28
PGP84	SL000017	von Willebrand factor	FBn/Fn	1.48956e-08	0.186955	0.299375	0.198087	0.0896252	0.0392386	TRUE	FALSE	3050-7_2	VWF	Ratio of fucosylated structures with and without bisecting GlcNAc in total neutral plasma glycans	Neutral plasma glycans derived traits	FBn / Fn
PGP85	SL000017	von Willebrand factor	FBn/Fn total	1.48956e-08	0.186955	0.299375	0.198087	0.0896252	0.0392386	TRUE	FALSE	3050-7_2	VWF	The incidence of bisecting GlcNAc in all fucosylated structures in total neutral plasma glycans	Neutral plasma glycans derived traits	FBn / Fn total * 100
PGP48	SL008574	Osteomodulin	FBS1/FBS2	1.4903e-08	0.798349	0.29937	-0.0387205	0.0896226	0.00149928	FALSE	FALSE	5358-3_3	OMD	Ratio of fucosylated monosialylated and disialylated structures (with bisecting GlcNAc) in total plasma glycans	Total plasma glycans derived traits	GP16 / GP21
PGP18	SL010450	CD48 antigen	GP18	1.50733e-08	0.377461	-0.299272	0.133215	0.0895638	0.0177461	FALSE	FALSE	3292-75_1	CD48	The percentage of M9 in total plasma glycans	Total plasma glycans (neutral + charged)	GP18 / GP * 100
PGP103	SL000325	Complement component C9	G4total	1.52233e-08	0.464223	0.299186	-0.110627	0.0895125	0.0122383	FALSE	FALSE	3060-43_2	C9	The percentage of tetragalactosylated structures in total plasma glycans	Neutral plasma glycans derived traits	GP30+GP31+GP33+GP34+GP35+GP36
PGP112	SL005764	Scavenger receptor cysteine-rich type 1 protein M130	G3Fa/G3total	1.52438e-08	0.0808189	0.299175	0.260134	0.0895055	0.0676694	TRUE	FALSE	5028-59_1	CD163	The percentage of antennary-fucosylation of trigalactosylated structures in total plasma glycans	Neutral plasma glycans derived traits	SUM(GP29+GP32) / SUM(GP22+GP23+GP24+GP25+GP26+GP27+GP28+GP29+GP32) * 100
PGP21	SL006108	CD5 antigen-like	GP21	1.59282e-08	0.373608	0.298794	0.134284	0.089278	0.0180323	TRUE	FALSE	3293-2_4	CD5L	The percentage of FA2BG2S[3,6]2 + FA2BG2S[6,6]2 + FA2BG2S[3,3]2 in total plasma glycans	Total plasma glycans (neutral + charged)	GP21 / GP * 100
PGP105	SL004400	Coagulation factor IXab	A3total	1.6082e-08	0.0726453	0.298711	0.267184	0.0892283	0.0713875	TRUE	FALSE	5307-12_3	F9	The percentage of triiantennary structures in total plasma glycans	Neutral plasma glycans derived traits	GP22+GP23+GP24+GP25+GP26+GP27+GP28+GP29
PGP108	SL000437	Haptoglobin	Btotal	1.64308e-08	0.588444	-0.298525	-0.0818994	0.0891171	0.00670751	TRUE	FALSE	3054-3_2	HP	The percentage of glycan structures with bisecting GlcNAc in total plasma glycans	Neutral plasma glycans derived traits	GP2+GP3+GP6+GP9+GP11+GP12+GP16+GP21
PGP83	SL000428	Follicle stimulating hormone	FBG2n/G2n	1.65132e-08	0.861887	0.298482	-0.0263723	0.0890912	0.000695496	FALSE	FALSE	3032-11_2	CGA FSHB	The percentage of fucosylation of digalactosylated structures (with bisecting GlcNAc) in total neutral plasma glycans	Neutral plasma glycans derived traits	GP11n / G2n * 100
PGP2	SL006542	Ficolin-2	GP2	1.71458e-08	0.736733	-0.298155	0.0509372	0.0888964	0.00259459	FALSE	FALSE	3313-21_2	FCN2	The percentage of M5 + FA2B in total plasma glycans	Total plasma glycans (neutral + charged)	GP2 / GP * 100
PGP90	SL005764	Scavenger receptor cysteine-rich type 1 protein M130	FG2n/(BG2n + FBG2n)	1.73204e-08	0.0620071	-0.298067	-0.27737	0.0888439	0.076934	TRUE	FALSE	5028-59_1	CD163	Ratio of fucosylated digalactosylated non-bisecting GlcNAc structures and all digalactosylated structures with bisecting GlcNAc in total neutral plasma glycans	Neutral plasma glycans derived traits	GP10n / (GP9n + GP11n)
PGP47	SL009089	Brevican core protein	FS1/FS2	1.79988e-08	0.0531071	0.297733	0.287027	0.0886448	0.0823845	TRUE	FALSE	3461-58_1	BCAN	Ratio of fucosylated monosialylated and disialylated structures (without bisecting GlcNAc) in total plasma glycans	Total plasma glycans derived traits	SUM(GP13+GP15) / GP20
PGP10	SL000017	von Willebrand factor	GP10	1.81606e-08	0.398191	-0.297655	-0.127568	0.0885984	0.0162736	TRUE	FALSE	3050-7_2	VWF	The percentage of FA2G2 in total plasma glycans	Total plasma glycans (neutral + charged)	GP10 / GP * 100
PGP29	SL000053	Tissue-type plasminogen activator	GP29	1.82546e-08	0.430976	0.297611	0.118975	0.0885716	0.014155	TRUE	FALSE	2212-69_1	PLAT	The percentage of A3F1G3S[3,3,3]3 + A3F1G3S[3,3,6]3in total plasma glycans	Total plasma glycans (neutral + charged)	GP29 / GP * 100
PGP58	SL000250	Alpha-2-antiplasmin	GP1n	1.8825e-08	0.00616674	-0.297342	-0.397937	0.0884122	0.158354	TRUE	TRUE	3024-18_2	SERPINF2	The percentage of FA2 in total neutral plasma glycans (GPn)	Neutral plasma glycans	GP1 / GPn * 100
PGP108	SL007025	Tyrosine-protein kinase JAK2	Btotal	1.90432e-08	0.432245	-0.297241	-0.11865	0.0883524	0.0140778	TRUE	FALSE	4998-50_1	JAK2	The percentage of glycan structures with bisecting GlcNAc in total plasma glycans	Neutral plasma glycans derived traits	GP2+GP3+GP6+GP9+GP11+GP12+GP16+GP21
PGP19	SL006108	CD5 antigen-like	GP19	1.9475e-08	0.111943	-0.297046	-0.237531	0.0882362	0.056421	TRUE	FALSE	3293-2_4	CD5L	The percentage of A2G2S[3,6]2 + A2G2S[6,6]2 + A2G2S[3,3]2 in total plasma glycans	Total plasma glycans (neutral + charged)	GP19 / GP * 100
PGP15	SL000320	C5a anaphylatoxin	GP15	1.97205e-08	0.832676	-0.296936	0.0320235	0.0881712	0.0010255	FALSE	FALSE	2851-63_3	C5	The percentage of FA2G2S[6]1 + FA2G2S[3]1 in total plasma glycans	Total plasma glycans (neutral + charged)	GP15 / GP * 100
PGP5	SL004672	Tumor necrosis factor receptor superfamily member 17	GP5	1.97757e-08	0.861192	0.296912	-0.0265062	0.0881568	0.000702577	FALSE	FALSE	2665-26_2	TNFRSF17	The percentage of FA2[3]G1 in total plasma glycans	Total plasma glycans (neutral + charged)	GP5 / GP * 100
PGP46	SL006910	Cathepsin L2	FtotalS1/FtotalS2	2.03319e-08	0.438688	0.29667	-0.117008	0.0880129	0.0136908	FALSE	FALSE	3364-76_2	CTSV	Ratio of all fucosylated monosialylated and disialylated structures (+/- bisecting GlcNAc) in total plasma glycans	Total plasma glycans derived traits	SUM(GP13+GP15+GP16) / SUM(GP20+GP21)
PGP59	SL001998	Tissue factor pathway inhibitor	GP2n	2.05313e-08	0.638126	0.296584	0.0712167	0.0879623	0.00507182	TRUE	FALSE	3336-50_1	TFPI	The percentage of M5 + FA2B in total neutral plasma glycans (GPn)	Neutral plasma glycans	GP2 / GPn * 100
PGP105	SL003324	Coagulation factor Xa	A3total	2.06829e-08	0.0597206	0.29652	0.279739	0.0879242	0.0782539	TRUE	FALSE	3077-66_2	F10	The percentage of triiantennary structures in total plasma glycans	Neutral plasma glycans derived traits	GP22+GP23+GP24+GP25+GP26+GP27+GP28+GP29
PGP15	SL004400	Coagulation factor IXab	GP15	2.08139e-08	0.229678	-0.296465	-0.180615	0.0878914	0.0326219	TRUE	FALSE	5307-12_3	F9	The percentage of FA2G2S[6]1 + FA2G2S[3]1 in total plasma glycans	Total plasma glycans (neutral + charged)	GP15 / GP * 100
PGP103	SL000022	D-dimer	G4total	2.08776e-08	0.658668	0.296438	-0.0669011	0.0878756	0.00447575	FALSE	FALSE	4907-56_1	FGA FGB FGG	The percentage of tetragalactosylated structures in total plasma glycans	Neutral plasma glycans derived traits	GP30+GP31+GP33+GP34+GP35+GP36
PGP46	SL002823	L-Selectin	FtotalS1/FtotalS2	2.12696e-08	0.205236	0.296276	0.190301	0.0877791	0.0362143	TRUE	FALSE	4831-4_2	SELL	Ratio of all fucosylated monosialylated and disialylated structures (+/- bisecting GlcNAc) in total plasma glycans	Total plasma glycans derived traits	SUM(GP13+GP15+GP16) / SUM(GP20+GP21)
PGP102	SL000836	Hemoglobin	G3total	2.12859e-08	0.620666	-0.296269	-0.0749294	0.0877751	0.00561441	TRUE	FALSE	4915-64_2	HBA1 HBB	The percentage of trigalactosylated structures in total plasma glycans	Neutral plasma glycans derived traits	GP22+GP23+GP24+GP25+GP26+GP27+GP28+GP29+GP32
PGP39	SL004466	Heparin cofactor 2	FGS/(F+FG+FGS)	2.13157e-08	0.0845453	0.296256	0.257104	0.0877679	0.0661023	TRUE	FALSE	3316-58_1	SERPIND1	The percentage of sialylation of all core-fucosylated structures without bisecting GlcNAc in total plasma glycans	Total plasma glycans derived traits	SUM(GP13+GP15+GP20+GP26+GP28) / SUM(GP1+GP4+GP5+GP10+GP13+GP15+GP20+GP26+GP28) * 100
PGP92	SL002525	Complement C2	FUC-A	2.13917e-08	0.31586	0.296225	-0.151193	0.0877494	0.0228593	FALSE	FALSE	3186-2_2	C2	The percentage of antennary fucosylated structures in total plasma glycome	Neutral plasma glycans derived traits	GP29+GP32+GP36
PGP47	SL001998	Tissue factor pathway inhibitor	FS1/FS2	2.1834e-08	0.332411	-0.296046	-0.146164	0.0876433	0.0213639	TRUE	FALSE	3336-50_1	TFPI	Ratio of fucosylated monosialylated and disialylated structures (without bisecting GlcNAc) in total plasma glycans	Total plasma glycans derived traits	SUM(GP13+GP15) / GP20
PGP92	SL001998	Tissue factor pathway inhibitor	FUC-A	2.20858e-08	0.0158514	0.295946	0.353825	0.0875838	0.125192	TRUE	TRUE	3336-50_1	TFPI	The percentage of antennary fucosylated structures in total plasma glycome	Neutral plasma glycans derived traits	GP29+GP32+GP36
PGP97	SL000320	C5a anaphylatoxin	S3total	2.21818e-08	0.092306	0.295908	0.251114	0.0875613	0.0630581	TRUE	FALSE	2851-63_3	C5	the percentage of trisyalated structures in total plasma glycome	Neutral plasma glycans derived traits	GP24+GP25+GP26+GP27+GP28+GP29+GP30+GP31+GP32
PGP72	SL001777	Cystatin-C	G2n	2.30257e-08	0.0111094	-0.29558	-0.371127	0.0873676	0.137735	TRUE	TRUE	2609-59_2	CST3	The percentage of digalactosylated structures in total neutral plasma glycans	Neutral plasma glycans derived traits	GP8n+GP9n+GP10n+GP11n
PGP17	SL000467	Immunoglobulin G	GP17	2.30309e-08	0.66522	-0.295578	0.0655357	0.0873665	0.00429492	FALSE	FALSE	3700-15_4	IGHG1 IGHG2 IGHG3 IGHG4 IGK@ IGL@	The percentage of A2G2S[3,6]2 + A2G2S[3,3]2 in total plasma glycans	Total plasma glycans (neutral + charged)	GP17 / GP * 100
PGP100	SL000357	Coagulation factor IX	G1total	2.3393e-08	0.263516	-0.295441	-0.16831	0.0872855	0.0283284	TRUE	FALSE	4876-32_1	F9	The percentage of monogalactosylated structures in total plasma glycans	Neutral plasma glycans derived traits	GP3+GP4+GP5+GP6+GP12+GP13
PGP61	SL000525	Matrilysin	GP4n	2.34955e-08	0.417378	-0.295403	0.122492	0.0872628	0.0150043	FALSE	FALSE	2789-26_2	MMP7	The percentage of FA2[6]G1 in total neutral plasma glycans (GPn)	Neutral plasma glycans	GP4 / GPn * 100
PGP46	SL003323	C-C motif chemokine 18	FtotalS1/FtotalS2	2.35333e-08	0.162947	-0.295389	-0.209188	0.0872545	0.0437596	TRUE	FALSE	3044-3_2	CCL18	Ratio of all fucosylated monosialylated and disialylated structures (+/- bisecting GlcNAc) in total plasma glycans	Total plasma glycans derived traits	SUM(GP13+GP15+GP16) / SUM(GP20+GP21)
PGP43	SL014008	Alpha-(1,3)-fucosyltransferase 5	FG2S2/(FG2+FG2S1+FG2S2)	2.36708e-08	0.801914	0.295338	0.0380218	0.0872243	0.00144566	TRUE	FALSE	4549-78_2	FUT5	The percentage of disialylation of core-fucosylated digalactosylated structures without bisecting GlcNAc in total plasma glycans	Total plasma glycans derived traits	GP20 / SUM (GP10+GP15+GP20) * 100
PGP99	SL000283	Beta-2-microglobulin	G0total	2.3851e-08	0.0409355	0.295271	0.302619	0.0871849	0.0915783	TRUE	TRUE	3485-28_2	B2M	The percentage of agalactosylated structures in total plasma glycans	Neutral plasma glycans derived traits	GP1+GP2
PGP10	SL002823	L-Selectin	GP10	2.39045e-08	0.243461	0.295251	0.175464	0.0871733	0.0307876	TRUE	FALSE	4831-4_2	SELL	The percentage of FA2G2 in total plasma glycans	Total plasma glycans (neutral + charged)	GP10 / GP * 100
PGP9	SL004400	Coagulation factor IXab	GP9	2.41028e-08	0.0670555	-0.295179	-0.272376	0.0871304	0.0741889	TRUE	FALSE	5307-12_3	F9	The percentage of A2BG2 in total plasma glycans	Total plasma glycans (neutral + charged)	GP9 / GP * 100
PGP79	SL009324	Follistatin-related protein 3	FG2n/G2n	2.41638e-08	0.172268	-0.295156	-0.204746	0.0871173	0.0419211	TRUE	FALSE	3438-10_2	FSTL3	The percentage of fucosylation of digalactosylated structures (without bisecting GlcNAc) in total neutral plasma glycans	Neutral plasma glycans derived traits	GP10n / G2n * 100
PGP22	SL004015	Carboxypeptidase B2	GP22	2.49776e-08	0.165813	0.294865	0.207803	0.0869454	0.0431821	TRUE	FALSE	3518-54_2	CPB2	The percentage of A3G3S[3,6]2 in total plasma glycans	Total plasma glycans (neutral + charged)	GP22 / GP * 100
PGP86	SL000017	von Willebrand factor	Fn/(Bn + FBn)	2.50931e-08	0.209193	-0.294824	-0.18868	0.0869215	0.0356002	TRUE	FALSE	3050-7_2	VWF	Ratio of fucosylated non-bisecting GlcNAc structures and all structures with bisecting GlcNAc in total neutral plasma glycans	Neutral plasma glycans derived traits	Fn / (FBn + GP3n + GP9n)
PGP50	SL000357	Coagulation factor IX	FS1/FS3	2.53331e-08	0.689268	-0.294741	-0.0605672	0.0868721	0.00366838	TRUE	FALSE	4876-32_1	F9	Ratio of core-fucosylated monosialylated and trisialylated structures (without bisecting GlcNAc) in total plasma glycans	Total plasma glycans derived traits	SUM(GP13+GP15) / SUM(GP26+GP28)
PGP49	SL000320	C5a anaphylatoxin	FtotalS1/FtotalS3	2.57698e-08	0.549189	-0.29459	-0.0906261	0.0867834	0.0082131	TRUE	FALSE	2851-63_3	C5	Ratio of all core-fucosylated monosialylated and trisialylated structures (+/- bisecting GlcNAc) in total plasma glycans	Total plasma glycans derived traits	SUM(GP13+GP15+GP16) / SUM(GP26+GP28)
PGP22	SL000360	Coagulation Factor X	GP22	2.58014e-08	0.497657	0.294579	0.102551	0.086777	0.0105166	TRUE	FALSE	4878-3_1	F10	The percentage of A3G3S[3,6]2 in total plasma glycans	Total plasma glycans (neutral + charged)	GP22 / GP * 100
PGP44	SL008574	Osteomodulin	FBG2S1/(FBG2+FBG2S1+FBG2S2)	2.6992e-08	0.550806	0.294182	-0.090261	0.0865429	0.00814705	FALSE	FALSE	5358-3_3	OMD	The percentage of monosialylation of core-fucosylated digalactosylated structures with bisecting GlcNAc in total plasma glycans	Total plasma glycans derived traits	GP16 / SUM (GP11+GP16+GP21) * 100
PGP88	SL005764	Scavenger receptor cysteine-rich type 1 protein M130	FBG2n/FG2n	2.72144e-08	0.0703956	0.294109	0.269235	0.0865003	0.0724873	TRUE	FALSE	5028-59_1	CD163	Ratio of fucosylated digalactosylated structures with and without bisecting GlcNAc in total neutral plasma glycans	Neutral plasma glycans derived traits	GP11n / GP10n
PGP89	SL005764	Scavenger receptor cysteine-rich type 1 protein M130	FBG2n /(FG2n + FBG2n )	2.72144e-08	0.0703956	0.294109	0.269235	0.0865003	0.0724873	TRUE	FALSE	5028-59_1	CD163	The incidence of bisecting GlcNAc in all fucosylated digalactosylated structures in total neutral plasma glycans	Neutral plasma glycans derived traits	GP11n / (GP10n + GP11n) * 100
PGP15	SL002823	L-Selectin	GP15	2.76025e-08	0.156749	0.293984	0.212245	0.0864267	0.0450479	TRUE	FALSE	4831-4_2	SELL	The percentage of FA2G2S[6]1 + FA2G2S[3]1 in total plasma glycans	Total plasma glycans (neutral + charged)	GP15 / GP * 100
PGP105	SL000268	Angiostatin	A3total	2.76482e-08	0.296802	0.29397	-0.157196	0.0864182	0.0247105	FALSE	FALSE	3710-49_2	PLG	The percentage of triiantennary structures in total plasma glycans	Neutral plasma glycans derived traits	GP22+GP23+GP24+GP25+GP26+GP27+GP28+GP29
PGP93	SL006108	CD5 antigen-like	FUC-C	2.82457e-08	0.91945	0.293781	-0.0153313	0.0863072	0.000235049	FALSE	FALSE	3293-2_4	CD5L	The percentage of core fucosylated structures in total plasma glycome	Neutral plasma glycans derived traits	GP1+GP2+GP4+GP5+GP6+GP10+GP11+GP13+GP15+GP16+GP20+GP21+GP26+GP28
PGP10	SL009324	Follistatin-related protein 3	GP10	2.8331e-08	0.143829	-0.293754	-0.218914	0.0862915	0.0479231	TRUE	FALSE	3438-10_2	FSTL3	The percentage of FA2G2 in total plasma glycans	Total plasma glycans (neutral + charged)	GP10 / GP * 100
PGP49	SL000357	Coagulation factor IX	FtotalS1/FtotalS3	2.91993e-08	0.624558	-0.293487	-0.0740981	0.0861348	0.00549053	TRUE	FALSE	4876-32_1	F9	Ratio of all core-fucosylated monosialylated and trisialylated structures (+/- bisecting GlcNAc) in total plasma glycans	Total plasma glycans derived traits	SUM(GP13+GP15+GP16) / SUM(GP26+GP28)
PGP105	SL000357	Coagulation factor IX	A3total	2.92862e-08	0.117942	0.293461	0.233748	0.0861193	0.0546381	TRUE	FALSE	4876-32_1	F9	The percentage of triiantennary structures in total plasma glycans	Neutral plasma glycans derived traits	GP22+GP23+GP24+GP25+GP26+GP27+GP28+GP29
PGP43	SL000467	Immunoglobulin G	FG2S2/(FG2+FG2S1+FG2S2)	2.97914e-08	0.152388	-0.29331	-0.214449	0.0860305	0.0459885	TRUE	FALSE	3700-15_4	IGHG1 IGHG2 IGHG3 IGHG4 IGK@ IGL@	The percentage of disialylation of core-fucosylated digalactosylated structures without bisecting GlcNAc in total plasma glycans	Total plasma glycans derived traits	GP20 / SUM (GP10+GP15+GP20) * 100
PGP31	SL000382	Creatine kinase M-type:Creatine kinase B-type heterodimer	GP31	3.02967e-08	0.0957788	-0.293161	-0.248559	0.0859432	0.0617817	TRUE	FALSE	3714-49_2	CKB CKM	The percentage of A4G4S[3,3,6]3 + A4G4S[3,6,6]3 in total plasma glycans	Total plasma glycans (neutral + charged)	GP31 / GP * 100
PGP50	SL000320	C5a anaphylatoxin	FS1/FS3	3.05051e-08	0.84399	-0.2931	-0.0298299	0.0859076	0.000889821	TRUE	FALSE	2851-63_3	C5	Ratio of core-fucosylated monosialylated and trisialylated structures (without bisecting GlcNAc) in total plasma glycans	Total plasma glycans derived traits	SUM(GP13+GP15) / SUM(GP26+GP28)
PGP25	SL000271	Angiotensinogen	GP25	3.06768e-08	0.819422	0.29305	0.0346015	0.0858784	0.00119726	TRUE	FALSE	3484-60_2	AGT	The percentage of A3G3S[3,3,6]3 in total plasma glycans	Total plasma glycans (neutral + charged)	GP25 / GP * 100
PGP29	SL006522	Galectin-3-binding protein	GP29	3.09201e-08	0.107021	0.292992	0.240752	0.0858374	0.0579615	TRUE	FALSE	5000-52_1	LGALS3BP	The percentage of A3F1G3S[3,3,3]3 + A3F1G3S[3,3,6]3in total plasma glycans	Total plasma glycans (neutral + charged)	GP29 / GP * 100
PGP45	SL008574	Osteomodulin	FBG2S2/(FBG2+FBG2S1+FBG2S2)	3.10905e-08	0.873882	-0.292932	-0.0240622	0.0858088	0.000578989	TRUE	FALSE	5358-3_3	OMD	The percentage of disialylation of core-fucosylated digalactosylated structures with bisecting GlcNAc in total plasma glycans	Total plasma glycans derived traits	GP21 / SUM (GP11+GP16+GP21) * 100
PGP15	SL006108	CD5 antigen-like	GP15	3.13394e-08	0.319892	0.292861	-0.149953	0.0857674	0.0224859	FALSE	FALSE	3293-2_4	CD5L	The percentage of FA2G2S[6]1 + FA2G2S[3]1 in total plasma glycans	Total plasma glycans (neutral + charged)	GP15 / GP * 100
PGP3	SL000360	Coagulation Factor X	GP3	3.15823e-08	0.100551	-0.292792	-0.245164	0.0857273	0.0601052	TRUE	FALSE	4878-3_1	F10	The percentage of A2[6]BG1 in total plasma glycans	Total plasma glycans (neutral + charged)	GP3 / GP * 100
PGP40	SL006108	CD5 antigen-like	FBGS/(FB+FBG+FBGS)	3.19977e-08	0.322655	0.292676	0.149109	0.0856595	0.0222334	TRUE	FALSE	3293-2_4	CD5L	The percentage of sialylation of all core-fucosylated structures with bisecting GlcNAc in total plasma glycans	Total plasma glycans derived traits	SUM(GP16+GP21) / SUM(GP2+GP6+GP11+GP16+GP21) * 100
PGP32	SL001996	Angiopoietin-2	GP32	3.24796e-08	0.999901	0.292544	-1.87181e-05	0.0855818	3.50367e-10	FALSE	FALSE	2602-2_2	ANGPT2	The percentage of A4F1G3S[3,3,3]3 + A4F1G3S[3,3,6]3 + A4F1G3S[3,6,6]3 in total plasma glycans	Total plasma glycans (neutral + charged)	GP32 / GP * 100
PGP98	SL000572	Serum amyloid A-1 protein	S4total	3.28294e-08	0.881508	0.292449	-0.0225965	0.0855262	0.000510603	FALSE	FALSE	4336-2_1	SAA1	the percentage of tetrasyalated structures in total plasma glycome	Neutral plasma glycans derived traits	GP33+GP34+GP35+GP36
PGP58	SL004676	Insulin-like growth factor-binding protein 5	GP1n	3.37099e-08	0.000282895	-0.292214	-0.511194	0.0853886	0.261319	TRUE	TRUE	2685-21_2	IGFBP5	The percentage of FA2 in total neutral plasma glycans (GPn)	Neutral plasma glycans	GP1 / GPn * 100
PGP43	SL005764	Scavenger receptor cysteine-rich type 1 protein M130	FG2S2/(FG2+FG2S1+FG2S2)	3.44351e-08	0.0883748	0.292024	0.254097	0.0852781	0.0645652	TRUE	FALSE	5028-59_1	CD163	The percentage of disialylation of core-fucosylated digalactosylated structures without bisecting GlcNAc in total plasma glycans	Total plasma glycans derived traits	GP20 / SUM (GP10+GP15+GP20) * 100
PGP97	SL000592	Metalloproteinase inhibitor 2	S3total	3.47391e-08	0.582639	-0.291948	-0.0831728	0.0852324	0.00691771	TRUE	FALSE	2278-61_4	TIMP2	the percentage of trisyalated structures in total plasma glycome	Neutral plasma glycans derived traits	GP24+GP25+GP26+GP27+GP28+GP29+GP30+GP31+GP32
PGP10	SL004466	Heparin cofactor 2	GP10	3.56523e-08	0.895393	-0.291715	-0.0199327	0.0850975	0.000397314	TRUE	FALSE	3316-58_1	SERPIND1	The percentage of FA2G2 in total plasma glycans	Total plasma glycans (neutral + charged)	GP10 / GP * 100
PGP10	SL000546	Prolactin	GP10	3.60588e-08	0.475426	0.291614	-0.107888	0.0850386	0.0116397	FALSE	FALSE	2585-2_5	PRL	The percentage of FA2G2 in total plasma glycans	Total plasma glycans (neutral + charged)	GP10 / GP * 100
PGP92	SL004676	Insulin-like growth factor-binding protein 5	FUC-A	3.69802e-08	0.642456	-0.291389	-0.0703024	0.0849075	0.00494243	TRUE	FALSE	2685-21_2	IGFBP5	The percentage of antennary fucosylated structures in total plasma glycome	Neutral plasma glycans derived traits	GP29+GP32+GP36
PGP33	SL004739	Inter-alpha-trypsin inhibitor heavy chain H4	GP33	3.75406e-08	0.244886	0.291255	0.174943	0.0848293	0.030605	TRUE	FALSE	4811-33_3	ITIH4	The percentage of A4G4S[3,3,3,3]4 in total plasma glycans	Total plasma glycans (neutral + charged)	GP33 / GP * 100
PGP7	SL000468	Immunoglobulin M	GP7	3.76747e-08	0.0760029	0.291223	0.264216	0.0848108	0.0698101	TRUE	FALSE	3069-52_3	IGHM IGJ IGK@ IGL@	The percentage of M6 D3 in total plasma glycans	Total plasma glycans (neutral + charged)	GP7 / GP * 100
PGP31	SL005171	Insulin-like growth factor-binding protein 4	GP31	3.8021e-08	0.324011	0.291142	0.148696	0.0847632	0.0221106	TRUE	FALSE	2950-57_2	IGFBP4	The percentage of A4G4S[3,3,6]3 + A4G4S[3,6,6]3 in total plasma glycans	Total plasma glycans (neutral + charged)	GP31 / GP * 100
PGP27	SL004015	Carboxypeptidase B2	GP27	3.82878e-08	0.0319911	0.291079	0.316719	0.0847269	0.100311	TRUE	TRUE	3518-54_2	CPB2	The percentage of A3G3S[3,3,6]3 + A3G3S[3,6,6]3 in total plasma glycans	Total plasma glycans (neutral + charged)	GP27 / GP * 100
PGP29	SL000272	Antithrombin-III	GP29	3.84401e-08	0.11483	-0.291043	-0.235691	0.0847062	0.0555503	TRUE	FALSE	3344-60_4	SERPINC1	The percentage of A3F1G3S[3,3,3]3 + A3F1G3S[3,3,6]3in total plasma glycans	Total plasma glycans (neutral + charged)	GP29 / GP * 100
PGP46	SL000320	C5a anaphylatoxin	FtotalS1/FtotalS2	3.84422e-08	0.521464	-0.291043	-0.0969691	0.084706	0.009403	TRUE	FALSE	2851-63_3	C5	Ratio of all fucosylated monosialylated and disialylated structures (+/- bisecting GlcNAc) in total plasma glycans	Total plasma glycans derived traits	SUM(GP13+GP15+GP16) / SUM(GP20+GP21)
PGP92	SL007206	Thrombospondin-2	FUC-A	3.906e-08	0.00477761	0.290901	0.408924	0.0846231	0.167219	TRUE	TRUE	3339-33_1	THBS2	The percentage of antennary fucosylated structures in total plasma glycome	Neutral plasma glycans derived traits	GP29+GP32+GP36
PGP34	SL004015	Carboxypeptidase B2	GP34	3.93552e-08	0.0567118	0.290833	0.28297	0.084584	0.0800719	TRUE	FALSE	3518-54_2	CPB2	The percentage of A4G4S[3,3,3,6]4 in total plasma glycans	Total plasma glycans (neutral + charged)	GP34 / GP * 100
PGP23	SL004712	Stromal cell-derived factor 1	GP23	3.96226e-08	0.844655	-0.290773	-0.0297012	0.0845487	0.000882159	TRUE	FALSE	3516-60_2	CXCL12	The percentage of A3G3S[3,3]2 in total plasma glycans	Total plasma glycans (neutral + charged)	GP23 / GP * 100
PGP11	SL004400	Coagulation factor IXab	GP11	3.99558e-08	0.0402486	-0.290698	-0.303607	0.0845052	0.0921771	TRUE	TRUE	5307-12_3	F9	The percentage of FA2BG2 in total plasma glycans	Total plasma glycans (neutral + charged)	GP11 / GP * 100
PGP31	SL010468	RGM domain family member B	GP31	3.99679e-08	0.679975	-0.290697	-0.0624793	0.0845036	0.00390366	TRUE	FALSE	3331-8_1	RGMB	The percentage of A4G4S[3,3,6]3 + A4G4S[3,6,6]3 in total plasma glycans	Total plasma glycans (neutral + charged)	GP31 / GP * 100
PGP94	SL004400	Coagulation factor IXab	S0total	3.99866e-08	0.182914	-0.290691	-0.199881	0.0845012	0.0399525	TRUE	FALSE	5307-12_3	F9	The percentage of neutral glycan structures in total plasma glycome	Neutral plasma glycans derived traits	GP1+GP2+GP3+GP4+GP5+GP6+GP7+GP8+GP9+GP10+GP11
PGP10	SL007206	Thrombospondin-2	GP10	4.04806e-08	0.655349	-0.290581	0.0675946	0.0844374	0.00456903	FALSE	FALSE	3339-33_1	THBS2	The percentage of FA2G2 in total plasma glycans	Total plasma glycans (neutral + charged)	GP10 / GP * 100
PGP102	SL000268	Angiostatin	G3total	4.05985e-08	0.321919	0.290555	-0.149333	0.0844222	0.0223004	FALSE	FALSE	3710-49_2	PLG	The percentage of trigalactosylated structures in total plasma glycans	Neutral plasma glycans derived traits	GP22+GP23+GP24+GP25+GP26+GP27+GP28+GP29+GP32
PGP2	SL006910	Cathepsin L2	GP2	4.06281e-08	0.0530213	-0.290549	-0.287126	0.0844185	0.0824414	TRUE	FALSE	3364-76_2	CTSV	The percentage of M5 + FA2B in total plasma glycans	Total plasma glycans (neutral + charged)	GP2 / GP * 100
PGP69	SL004400	Coagulation factor IXab	GP18n	4.0814e-08	0.815957	0.290508	-0.0352771	0.0843947	0.00124447	FALSE	FALSE	5307-12_3	F9	The percentage of M9 in total neutral plasma glycans (GPn)	Neutral plasma glycans	GP18 / GPn * 100
PGP47	SL005152	Retinoic acid receptor responder protein 2	FS1/FS2	4.20291e-08	0.936779	-0.290245	-0.0120255	0.0842422	0.000144612	TRUE	FALSE	3079-62_2	RARRES2	Ratio of fucosylated monosialylated and disialylated structures (without bisecting GlcNAc) in total plasma glycans	Total plasma glycans derived traits	SUM(GP13+GP15) / GP20
PGP15	SL000357	Coagulation factor IX	GP15	4.23529e-08	0.211209	-0.290176	-0.187862	0.0842023	0.0352923	TRUE	FALSE	4876-32_1	F9	The percentage of FA2G2S[6]1 + FA2G2S[3]1 in total plasma glycans	Total plasma glycans (neutral + charged)	GP15 / GP * 100
PGP91	SL000428	Follicle stimulating hormone	BG2n/(FG2n + FBG2n)	4.42578e-08	0.762064	0.289782	0.0458804	0.0839735	0.00210501	TRUE	FALSE	3032-11_2	CGA FSHB	Ratio of afucosylated digalactosylated structures with bisecting GlcNAc and all fucosylated digalactosylated structures (+/- bisecting GlcNAc) in total neutral plasma glycans	Neutral plasma glycans derived traits	GP9n / (GP10n + GP11n)
PGP27	SL000437	Haptoglobin	GP27	4.47674e-08	0.0926527	0.289679	0.250855	0.0839139	0.0629284	TRUE	FALSE	3054-3_2	HP	The percentage of A3G3S[3,3,6]3 + A3G3S[3,6,6]3 in total plasma glycans	Total plasma glycans (neutral + charged)	GP27 / GP * 100
PGP2	SL000558	Prothrombin	GP2	4.51262e-08	0.214641	-0.289607	0.186484	0.0838724	0.0347761	FALSE	FALSE	5316-54_3	F2	The percentage of M5 + FA2B in total plasma glycans	Total plasma glycans (neutral + charged)	GP2 / GP * 100
PGP15	SL003309	Lipopolysaccharide-binding protein	GP15	4.58967e-08	0.158554	-0.289455	0.211346	0.0837843	0.044667	FALSE	FALSE	3074-6_2	LBP	The percentage of FA2G2S[6]1 + FA2G2S[3]1 in total plasma glycans	Total plasma glycans (neutral + charged)	GP15 / GP * 100
PGP13	SL016928	SLAM family member 7	GP13	4.60825e-08	0.102806	0.289419	0.243601	0.0837633	0.0593417	TRUE	FALSE	5487-7_3	SLAMF7	The percentage of FA2[3]G1S[3]1 + FA2[3]G1S[6]1 in total plasma glycans	Total plasma glycans (neutral + charged)	GP13 / GP * 100
PGP102	SL003324	Coagulation factor Xa	G3total	4.6088e-08	0.0518823	0.289418	0.288456	0.0837627	0.0832069	TRUE	FALSE	3077-66_2	F10	The percentage of trigalactosylated structures in total plasma glycans	Neutral plasma glycans derived traits	GP22+GP23+GP24+GP25+GP26+GP27+GP28+GP29+GP32
PGP75	SL001996	Angiopoietin-2	FG2n total /G2n	4.61959e-08	0.0719234	-0.289397	-0.267837	0.0837505	0.0717365	TRUE	FALSE	2602-2_2	ANGPT2	The percentage of fucosylation of digalactosylated structures in total neutral plasma glycans	Neutral plasma glycans derived traits	(GP10n+GP11n) / G2n * 100
PGP34	SL000440	Hemopexin	GP34	4.63793e-08	0.0150464	0.289361	0.356419	0.0837299	0.127034	TRUE	TRUE	2768-56_2	HPX	The percentage of A4G4S[3,3,3,6]4 in total plasma glycans	Total plasma glycans (neutral + charged)	GP34 / GP * 100
PGP47	SL004676	Insulin-like growth factor-binding protein 5	FS1/FS2	4.66464e-08	0.31847	0.28931	0.150389	0.0837001	0.0226169	TRUE	FALSE	2685-21_2	IGFBP5	Ratio of fucosylated monosialylated and disialylated structures (without bisecting GlcNAc) in total plasma glycans	Total plasma glycans derived traits	SUM(GP13+GP15) / GP20
PGP113	SL004466	Heparin cofactor 2	G4Fa/G4total	4.68878e-08	0.00690656	-0.289263	-0.392941	0.0836732	0.154402	TRUE	TRUE	3316-58_1	SERPIND1	The percentage of antennary-fucosylation of tetragalactosylated structures in total plasma glycans	Neutral plasma glycans derived traits	GP36 / SUM(GP30+GP31+GP33+GP34+GP35+GP36) * 100
PGP10	SL009089	Brevican core protein	GP10	4.74796e-08	0.0334535	0.289151	0.314208	0.083608	0.0987264	TRUE	TRUE	3461-58_1	BCAN	The percentage of FA2G2 in total plasma glycans	Total plasma glycans (neutral + charged)	GP10 / GP * 100
PGP59	SL000558	Prothrombin	GP2n	4.80311e-08	0.914001	-0.289046	0.0163723	0.0835479	0.000268052	FALSE	FALSE	5316-54_3	F2	The percentage of M5 + FA2B in total neutral plasma glycans (GPn)	Neutral plasma glycans	GP2 / GPn * 100
PGP52	SL000467	Immunoglobulin G	FS2/FS3	4.82921e-08	0.520066	0.288998	0.0972931	0.0835197	0.00946595	TRUE	FALSE	3700-15_4	IGHG1 IGHG2 IGHG3 IGHG4 IGK@ IGL@	Ratio of core-fucosylated disialylated and trisialylated structures (without bisecting GlcNAc) in total plasma glycans	Total plasma glycans derived traits	SUM(GP20) / SUM(GP26+GP28)
PGP11	SL000437	Haptoglobin	GP11	4.85369e-08	0.688997	-0.288952	-0.0606227	0.0834934	0.00367511	TRUE	FALSE	3054-3_2	HP	The percentage of FA2BG2 in total plasma glycans	Total plasma glycans (neutral + charged)	GP11 / GP * 100
PGP70	SL000451	Heat shock 70 kDa protein 1A	G0n	4.87282e-08	0.918028	0.288917	0.015603	0.0834729	0.000243452	TRUE	FALSE	4124-24_2	HSPA1A	The percentage of agalactosylated structures in total neutral plasma glycans	Neutral plasma glycans derived traits	GP1n+GP2n
PGP84	SL000525	Matrilysin	FBn/Fn	4.89197e-08	0.0823093	0.288882	-0.258909	0.0834525	0.0670338	FALSE	FALSE	2789-26_2	MMP7	Ratio of fucosylated structures with and without bisecting GlcNAc in total neutral plasma glycans	Neutral plasma glycans derived traits	FBn / Fn
PGP85	SL000525	Matrilysin	FBn/Fn total	4.89197e-08	0.0823093	0.288882	-0.258909	0.0834525	0.0670338	FALSE	FALSE	2789-26_2	MMP7	The incidence of bisecting GlcNAc in all fucosylated structures in total neutral plasma glycans	Neutral plasma glycans derived traits	FBn / Fn total * 100
PGP29	SL008574	Osteomodulin	GP29	4.97472e-08	0.190951	-0.28873	-0.196341	0.0833652	0.0385497	TRUE	FALSE	5358-3_3	OMD	The percentage of A3F1G3S[3,3,3]3 + A3F1G3S[3,3,6]3in total plasma glycans	Total plasma glycans (neutral + charged)	GP29 / GP * 100
PGP18	SL000249	Alpha-1-antitrypsin	GP18	4.97501e-08	0.915796	-0.28873	0.0160293	0.0833649	0.000256937	FALSE	FALSE	3580-25_8	SERPINA1	The percentage of M9 in total plasma glycans	Total plasma glycans (neutral + charged)	GP18 / GP * 100
PGP86	SL000525	Matrilysin	Fn/(Bn + FBn)	4.97987e-08	0.111864	-0.288721	0.237582	0.0833598	0.056445	FALSE	FALSE	2789-26_2	MMP7	Ratio of fucosylated non-bisecting GlcNAc structures and all structures with bisecting GlcNAc in total neutral plasma glycans	Neutral plasma glycans derived traits	Fn / (FBn + GP3n + GP9n)
PGP105	SL000836	Hemoglobin	A3total	5.04719e-08	0.610867	-0.2886	-0.0770322	0.08329	0.00593397	TRUE	FALSE	4915-64_2	HBA1 HBB	The percentage of triiantennary structures in total plasma glycans	Neutral plasma glycans derived traits	GP22+GP23+GP24+GP25+GP26+GP27+GP28+GP29
PGP47	SL000051	C-reactive protein	FS1/FS2	5.1573e-08	0.0736564	-0.288405	-0.266279	0.0831777	0.0709047	TRUE	FALSE	4337-49_2	CRP	Ratio of fucosylated monosialylated and disialylated structures (without bisecting GlcNAc) in total plasma glycans	Total plasma glycans derived traits	SUM(GP13+GP15) / GP20
PGP58	SL001777	Cystatin-C	GP1n	5.25553e-08	0.0100673	0.288235	0.375766	0.0830795	0.1412	TRUE	TRUE	2609-59_2	CST3	The percentage of FA2 in total neutral plasma glycans (GPn)	Neutral plasma glycans	GP1 / GPn * 100
PGP46	SL004676	Insulin-like growth factor-binding protein 5	FtotalS1/FtotalS2	5.30204e-08	0.136324	0.288156	0.222993	0.0830336	0.0497261	TRUE	FALSE	2685-21_2	IGFBP5	Ratio of all fucosylated monosialylated and disialylated structures (+/- bisecting GlcNAc) in total plasma glycans	Total plasma glycans derived traits	SUM(GP13+GP15+GP16) / SUM(GP20+GP21)
PGP23	SL003679	Cation-independent mannose-6-phosphate receptor	GP23	5.32319e-08	0.535417	0.28812	-0.093757	0.0830129	0.00879037	FALSE	FALSE	3676-15_3	IGF2R	The percentage of A3G3S[3,3]2 in total plasma glycans	Total plasma glycans (neutral + charged)	GP23 / GP * 100
PGP18	SL007674	T-lymphocyte surface antigen Ly-9	GP18	5.35407e-08	0.588979	-0.288067	-0.0817823	0.0829828	0.00668834	TRUE	FALSE	3324-51_1	LY9	The percentage of M9 in total plasma glycans	Total plasma glycans (neutral + charged)	GP18 / GP * 100
PGP67	SL000591	Metalloproteinase inhibitor 1	GP10n	5.45178e-08	0.00726447	-0.287906	-0.390689	0.0828887	0.152638	TRUE	TRUE	2211-9_6	TIMP1	The percentage of FA2G2 in total neutral plasma glycans (GPn)	Neutral plasma glycans	GP10 / GPn * 100
PGP70	SL001800	Tumor necrosis factor receptor superfamily member 1B	G0n	5.50134e-08	0.00668925	0.287822	0.394358	0.0828415	0.155518	TRUE	TRUE	3152-57_1	TNFRSF1B	The percentage of agalactosylated structures in total neutral plasma glycans	Neutral plasma glycans derived traits	GP1n+GP2n
PGP70	SL006694	Beta-Ala-His dipeptidase	G0n	5.51491e-08	0.0262205	-0.2878	-0.327664	0.0828287	0.107364	TRUE	TRUE	3604-6_4	CNDP1	The percentage of agalactosylated structures in total neutral plasma glycans	Neutral plasma glycans derived traits	GP1n+GP2n
PGP1	SL004466	Heparin cofactor 2	GP1	5.55794e-08	0.0178385	-0.28773	-0.34787	0.0827883	0.121013	TRUE	TRUE	3316-58_1	SERPIND1	The percentage of FA2 in total plasma glycans	Total plasma glycans (neutral + charged)	GP1 / GP * 100
PGP99	SL001777	Cystatin-C	G0total	5.7473e-08	0.0595042	0.287426	0.279967	0.0826139	0.0783814	TRUE	FALSE	2609-59_2	CST3	The percentage of agalactosylated structures in total plasma glycans	Neutral plasma glycans derived traits	GP1+GP2
PGP79	SL000022	D-dimer	FG2n/G2n	5.74834e-08	0.0568632	-0.287425	0.282804	0.0826129	0.079978	FALSE	FALSE	4907-56_1	FGA FGB FGG	The percentage of fucosylation of digalactosylated structures (without bisecting GlcNAc) in total neutral plasma glycans	Neutral plasma glycans derived traits	GP10n / G2n * 100
PGP106	SL000325	Complement component C9	A2total	5.78579e-08	0.412721	0.287366	-0.123712	0.0825791	0.0153046	FALSE	FALSE	3060-43_2	C9	The percentage of tetraantenary structures in total plasma glycans	Neutral plasma glycans derived traits	GP30+GP31+GP32+GP33+GP34+GP35+GP36
PGP76	SL004672	Tumor necrosis factor receptor superfamily member 17	Fn	5.80706e-08	0.63555	0.287333	0.0717619	0.08256	0.00514977	TRUE	FALSE	2665-26_2	TNFRSF17	The percentage of fucosylated structures (without bisecting GlcNAc) in total neutral plasma glycans	Neutral plasma glycans derived traits	GP1n+GP4n+GP5n+GP10n
PGP60	SL000467	Immunoglobulin G	GP3n	5.81119e-08	0.480655	-0.287326	-0.106621	0.0825563	0.0113679	TRUE	FALSE	3700-15_4	IGHG1 IGHG2 IGHG3 IGHG4 IGK@ IGL@	The percentage of A2[6]BG1 in total neutral plasma glycans (GPn)	Neutral plasma glycans	GP3 / GPn * 100
PGP2	SL000283	Beta-2-microglobulin	GP2	5.84886e-08	0.0976089	0.287268	0.247242	0.0825227	0.0611285	TRUE	FALSE	3485-28_2	B2M	The percentage of M5 + FA2B in total plasma glycans	Total plasma glycans (neutral + charged)	GP2 / GP * 100
PGP105	SL000051	C-reactive protein	A3total	5.99606e-08	0.0239981	0.287042	0.332421	0.0823933	0.110504	TRUE	TRUE	4337-49_2	CRP	The percentage of triiantennary structures in total plasma glycans	Neutral plasma glycans derived traits	GP22+GP23+GP24+GP25+GP26+GP27+GP28+GP29
PGP23	SL000437	Haptoglobin	GP23	6.09535e-08	0.366144	0.286893	0.136375	0.0823077	0.0185982	TRUE	FALSE	3054-3_2	HP	The percentage of A3G3S[3,3]2 in total plasma glycans	Total plasma glycans (neutral + charged)	GP23 / GP * 100
PGP10	SL001800	Tumor necrosis factor receptor superfamily member 1B	GP10	6.1161e-08	0.154751	-0.286863	-0.213249	0.08229	0.0454752	TRUE	FALSE	3152-57_1	TNFRSF1B	The percentage of FA2G2 in total plasma glycans	Total plasma glycans (neutral + charged)	GP10 / GP * 100
PGP52	SL003744	Galectin-3	FS2/FS3	6.20559e-08	0.0754116	-0.28673	-0.264731	0.0822144	0.0700826	TRUE	FALSE	3066-12_1	LGALS3	Ratio of core-fucosylated disialylated and trisialylated structures (without bisecting GlcNAc) in total plasma glycans	Total plasma glycans derived traits	SUM(GP20) / SUM(GP26+GP28)
PGP83	SL000017	von Willebrand factor	FBG2n/G2n	6.2071e-08	0.550385	0.286728	0.0903561	0.0822131	0.00816422	TRUE	FALSE	3050-7_2	VWF	The percentage of fucosylation of digalactosylated structures (with bisecting GlcNAc) in total neutral plasma glycans	Neutral plasma glycans derived traits	GP11n / G2n * 100
PGP33	SL000325	Complement component C9	GP33	6.21723e-08	0.687815	0.286714	-0.0608655	0.0822046	0.00370461	FALSE	FALSE	3060-43_2	C9	The percentage of A4G4S[3,3,3,3]4 in total plasma glycans	Total plasma glycans (neutral + charged)	GP33 / GP * 100
PGP43	SL003679	Cation-independent mannose-6-phosphate receptor	FG2S2/(FG2+FG2S1+FG2S2)	6.22957e-08	0.346441	0.286695	-0.142022	0.0821943	0.0201702	FALSE	FALSE	3676-15_3	IGF2R	The percentage of disialylation of core-fucosylated digalactosylated structures without bisecting GlcNAc in total plasma glycans	Total plasma glycans derived traits	GP20 / SUM (GP10+GP15+GP20) * 100
PGP69	SL016928	SLAM family member 7	GP18n	6.32213e-08	0.537876	-0.286562	-0.0931951	0.0821175	0.00868533	TRUE	FALSE	5487-7_3	SLAMF7	The percentage of M9 in total neutral plasma glycans (GPn)	Neutral plasma glycans	GP18 / GPn * 100
PGP92	SL008574	Osteomodulin	FUC-A	6.55478e-08	0.387264	-0.286233	-0.130522	0.0819293	0.0170361	TRUE	FALSE	5358-3_3	OMD	The percentage of antennary fucosylated structures in total plasma glycome	Neutral plasma glycans derived traits	GP29+GP32+GP36
PGP36	SL003309	Lipopolysaccharide-binding protein	GP36	6.66651e-08	0.06445	0.286079	0.274915	0.0818412	0.075578	TRUE	FALSE	3074-6_2	LBP	The percentage of A4F1G4S[3,3,3,6]4 in total plasma glycans	Total plasma glycans (neutral + charged)	GP36 / GP * 100
PGP31	SL008574	Osteomodulin	GP31	6.85991e-08	0.648496	-0.285819	-0.0690314	0.0816923	0.00476533	TRUE	FALSE	5358-3_3	OMD	The percentage of A4G4S[3,3,6]3 + A4G4S[3,6,6]3 in total plasma glycans	Total plasma glycans (neutral + charged)	GP31 / GP * 100
PGP29	SL010468	RGM domain family member B	GP29	6.97204e-08	0.149009	-0.285672	-0.216189	0.0816078	0.0467377	TRUE	FALSE	3331-8_1	RGMB	The percentage of A3F1G3S[3,3,3]3 + A3F1G3S[3,3,6]3in total plasma glycans	Total plasma glycans (neutral + charged)	GP29 / GP * 100
PGP79	SL001766	Human Chorionic Gonadotropin	FG2n/G2n	7.05265e-08	0.135392	-0.285567	-0.223511	0.0815479	0.0499574	TRUE	FALSE	4914-10_1	CGA CGB	The percentage of fucosylation of digalactosylated structures (without bisecting GlcNAc) in total neutral plasma glycans	Neutral plasma glycans derived traits	GP10n / G2n * 100
PGP106	SL003309	Lipopolysaccharide-binding protein	A2total	7.07273e-08	0.065443	0.28554	0.273938	0.0815331	0.0750419	TRUE	FALSE	3074-6_2	LBP	The percentage of tetraantenary structures in total plasma glycans	Neutral plasma glycans derived traits	GP30+GP31+GP32+GP33+GP34+GP35+GP36
PGP59	SL001777	Cystatin-C	GP2n	7.07433e-08	0.304955	0.285538	0.154598	0.0815319	0.0239007	TRUE	FALSE	2609-59_2	CST3	The percentage of M5 + FA2B in total neutral plasma glycans (GPn)	Neutral plasma glycans	GP2 / GPn * 100
PGP37	SL003679	Cation-independent mannose-6-phosphate receptor	FGS/(FG+FGS)	7.15431e-08	0.655709	0.285435	-0.0675194	0.0814733	0.00455886	FALSE	FALSE	3676-15_3	IGF2R	The percentage of sialylation of core-fucosylated galactosylated structures without bisecting GlcNAc in total plasma glycans	Total plasma glycans derived traits	SUM(GP13+GP15+GP20+GP26+GP28) / SUM(GP4+GP5+GP10+GP13+GP15+GP20+GP26+GP28) * 100
PGP17	SL005087	Insulin-like growth factor-binding protein 7	GP17	7.1931e-08	0.291318	-0.285386	-0.158969	0.0814452	0.025271	TRUE	FALSE	3320-49_2	IGFBP7	The percentage of A2G2S[3,6]2 + A2G2S[3,3]2 in total plasma glycans	Total plasma glycans (neutral + charged)	GP17 / GP * 100
PGP25	SL000591	Metalloproteinase inhibitor 1	GP25	7.21881e-08	0.391891	-0.285355	0.129265	0.0814266	0.0167095	FALSE	FALSE	2211-9_6	TIMP1	The percentage of A3G3S[3,3,6]3 in total plasma glycans	Total plasma glycans (neutral + charged)	GP25 / GP * 100
PGP37	SL000357	Coagulation factor IX	FGS/(FG+FGS)	7.27681e-08	0.472482	0.28528	0.108604	0.0813849	0.0117948	TRUE	FALSE	4876-32_1	F9	The percentage of sialylation of core-fucosylated galactosylated structures without bisecting GlcNAc in total plasma glycans	Total plasma glycans derived traits	SUM(GP13+GP15+GP20+GP26+GP28) / SUM(GP4+GP5+GP10+GP13+GP15+GP20+GP26+GP28) * 100
PGP108	SL006542	Ficolin-2	Btotal	7.29655e-08	0.635704	-0.285256	0.0717293	0.0813708	0.00514509	FALSE	FALSE	3313-21_2	FCN2	The percentage of glycan structures with bisecting GlcNAc in total plasma glycans	Neutral plasma glycans derived traits	GP2+GP3+GP6+GP9+GP11+GP12+GP16+GP21
PGP25	SL004015	Carboxypeptidase B2	GP25	7.38704e-08	0.207887	0.285143	0.189213	0.0813065	0.0358014	TRUE	FALSE	3518-54_2	CPB2	The percentage of A3G3S[3,3,6]3 in total plasma glycans	Total plasma glycans (neutral + charged)	GP25 / GP * 100
PGP28	SL004400	Coagulation factor IXab	GP28	7.41275e-08	0.586375	0.285111	0.0823527	0.0812884	0.00678196	TRUE	FALSE	5307-12_3	F9	The percentage of FA3G3S[3,3,6]3 + FA3G3S[3,6,6]3 in total plasma glycans	Total plasma glycans (neutral + charged)	GP28 / GP * 100
PGP112	SL001998	Tissue factor pathway inhibitor	G3Fa/G3total	7.44235e-08	0.0416439	0.285075	0.301614	0.0812677	0.0909712	TRUE	TRUE	3336-50_1	TFPI	The percentage of antennary-fucosylation of trigalactosylated structures in total plasma glycans	Neutral plasma glycans derived traits	SUM(GP29+GP32) / SUM(GP22+GP23+GP24+GP25+GP26+GP27+GP28+GP29+GP32) * 100
PGP72	SL001998	Tissue factor pathway inhibitor	G2n	7.46378e-08	0.661914	-0.285048	-0.0662239	0.0812527	0.0043856	TRUE	FALSE	3336-50_1	TFPI	The percentage of digalactosylated structures in total neutral plasma glycans	Neutral plasma glycans derived traits	GP8n+GP9n+GP10n+GP11n
PGP78	SL000467	Immunoglobulin G	FG1n/G1n	7.47772e-08	0.985928	0.285031	0.00267417	0.0812429	7.15121e-06	TRUE	FALSE	3700-15_4	IGHG1 IGHG2 IGHG3 IGHG4 IGK@ IGL@	The percentage of fucosylation of monogalactosylated structures (without bisecting GlcNAc) in total neutral plasma glycans	Neutral plasma glycans derived traits	(GP4n+GP5n) / G1n * 100
PGP79	SL004676	Insulin-like growth factor-binding protein 5	FG2n/G2n	7.64596e-08	0.207511	0.284828	0.189366	0.081127	0.0358595	TRUE	FALSE	2685-21_2	IGFBP5	The percentage of fucosylation of digalactosylated structures (without bisecting GlcNAc) in total neutral plasma glycans	Neutral plasma glycans derived traits	GP10n / G2n * 100
PGP28	SL000062	Prostate-specific antigen	GP28	7.73924e-08	0.754873	-0.284719	-0.0473105	0.0810638	0.00223829	TRUE	FALSE	4330-4_2	KLK3	The percentage of FA3G3S[3,3,6]3 + FA3G3S[3,6,6]3 in total plasma glycans	Total plasma glycans (neutral + charged)	GP28 / GP * 100
PGP29	SL001945	E-selectin	GP29	7.746e-08	0.280054	0.284709	0.16268	0.0810592	0.0264647	TRUE	FALSE	3470-1_2	SELE	The percentage of A3F1G3S[3,3,3]3 + A3F1G3S[3,3,6]3in total plasma glycans	Total plasma glycans (neutral + charged)	GP29 / GP * 100
PGP31	SL000467	Immunoglobulin G	GP31	7.80879e-08	0.381657	-0.284635	-0.132057	0.0810172	0.0174391	TRUE	FALSE	3700-15_4	IGHG1 IGHG2 IGHG3 IGHG4 IGK@ IGL@	The percentage of A4G4S[3,3,6]3 + A4G4S[3,6,6]3 in total plasma glycans	Total plasma glycans (neutral + charged)	GP31 / GP * 100
PGP72	SL000017	von Willebrand factor	G2n	7.894e-08	0.0752083	-0.284536	-0.264909	0.0809606	0.0701768	TRUE	FALSE	3050-7_2	VWF	The percentage of digalactosylated structures in total neutral plasma glycans	Neutral plasma glycans derived traits	GP8n+GP9n+GP10n+GP11n
PGP9	SL000468	Immunoglobulin M	GP9	7.96292e-08	0.623934	0.284456	0.0742311	0.0809153	0.00551026	TRUE	FALSE	3069-52_3	IGHM IGJ IGK@ IGL@	The percentage of A2BG2 in total plasma glycans	Total plasma glycans (neutral + charged)	GP9 / GP * 100
PGP46	SL000497	Laminin	FtotalS1/FtotalS2	8.00159e-08	0.389052	-0.284412	0.130035	0.08089	0.0169092	FALSE	FALSE	2728-62_2	LAMA1 LAMB1 LAMC1	Ratio of all fucosylated monosialylated and disialylated structures (+/- bisecting GlcNAc) in total plasma glycans	Total plasma glycans derived traits	SUM(GP13+GP15+GP16) / SUM(GP20+GP21)
PGP102	SL000592	Metalloproteinase inhibitor 2	G3total	8.01071e-08	0.302033	-0.284403	-0.155524	0.0808841	0.0241878	TRUE	FALSE	2278-61_4	TIMP2	The percentage of trigalactosylated structures in total plasma glycans	Neutral plasma glycans derived traits	GP22+GP23+GP24+GP25+GP26+GP27+GP28+GP29+GP32
PGP34	SL000462	Insulin-like growth factor-binding protein 1	GP34	8.04559e-08	0.923848	0.284367	0.0144917	0.0808615	0.000210009	TRUE	FALSE	2771-35_2	IGFBP1	The percentage of A4G4S[3,3,3,6]4 in total plasma glycans	Total plasma glycans (neutral + charged)	GP34 / GP * 100
PGP67	SL000546	Prolactin	GP10n	8.1748e-08	0.422702	0.284215	-0.121108	0.0807784	0.014667	FALSE	FALSE	2585-2_5	PRL	The percentage of FA2G2 in total neutral plasma glycans (GPn)	Neutral plasma glycans	GP10 / GPn * 100
PGP36	SL003341	Fibrinogen gamma chain	GP36	8.30828e-08	0.80055	0.284067	0.0382892	0.080694	0.00146606	TRUE	FALSE	4989-7_1	FGG	The percentage of A4F1G4S[3,3,3,6]4 in total plasma glycans	Total plasma glycans (neutral + charged)	GP36 / GP * 100
PGP32	SL004400	Coagulation factor IXab	GP32	8.31835e-08	0.358236	0.284056	0.138619	0.0806876	0.0192152	TRUE	FALSE	5307-12_3	F9	The percentage of A4F1G3S[3,3,3]3 + A4F1G3S[3,3,6]3 + A4F1G3S[3,6,6]3 in total plasma glycans	Total plasma glycans (neutral + charged)	GP32 / GP * 100
PGP100	SL000437	Haptoglobin	G1total	8.35572e-08	0.505667	-0.284015	-0.100658	0.0806643	0.010132	TRUE	FALSE	3054-3_2	HP	The percentage of monogalactosylated structures in total plasma glycans	Neutral plasma glycans derived traits	GP3+GP4+GP5+GP6+GP12+GP13
PGP72	SL000591	Metalloproteinase inhibitor 1	G2n	8.35636e-08	0.00586816	-0.284016	-0.400102	0.0806639	0.160081	TRUE	TRUE	2211-9_6	TIMP1	The percentage of digalactosylated structures in total neutral plasma glycans	Neutral plasma glycans derived traits	GP8n+GP9n+GP10n+GP11n
PGP49	SL004676	Insulin-like growth factor-binding protein 5	FtotalS1/FtotalS3	8.40689e-08	0.306977	0.283959	0.153961	0.0806325	0.023704	TRUE	FALSE	2685-21_2	IGFBP5	Ratio of all core-fucosylated monosialylated and trisialylated structures (+/- bisecting GlcNAc) in total plasma glycans	Total plasma glycans derived traits	SUM(GP13+GP15+GP16) / SUM(GP26+GP28)
PGP44	SL006108	CD5 antigen-like	FBG2S1/(FBG2+FBG2S1+FBG2S2)	8.45601e-08	0.133716	0.283905	0.22445	0.0806021	0.0503779	TRUE	FALSE	3293-2_4	CD5L	The percentage of monosialylation of core-fucosylated digalactosylated structures with bisecting GlcNAc in total plasma glycans	Total plasma glycans derived traits	GP16 / SUM (GP11+GP16+GP21) * 100
PGP22	SL000271	Angiotensinogen	GP22	8.50031e-08	0.745563	0.283857	0.0491684	0.0805749	0.00241753	TRUE	FALSE	3484-60_2	AGT	The percentage of A3G3S[3,6]2 in total plasma glycans	Total plasma glycans (neutral + charged)	GP22 / GP * 100
PGP49	SL004782	Tumor necrosis factor-inducible gene 6 protein	FtotalS1/FtotalS3	8.56972e-08	0.653559	0.283783	-0.0679705	0.0805324	0.00461983	FALSE	FALSE	5036-50_1	TNFAIP6	Ratio of all core-fucosylated monosialylated and trisialylated structures (+/- bisecting GlcNAc) in total plasma glycans	Total plasma glycans derived traits	SUM(GP13+GP15+GP16) / SUM(GP26+GP28)
PGP1	SL006694	Beta-Ala-His dipeptidase	GP1	8.70935e-08	0.0591874	-0.283634	-0.280302	0.0804482	0.0785691	TRUE	FALSE	3604-6_4	CNDP1	The percentage of FA2 in total plasma glycans	Total plasma glycans (neutral + charged)	GP1 / GP * 100
PGP99	SL000558	Prothrombin	G0total	8.71812e-08	0.0542217	-0.283625	0.285749	0.0804429	0.0816527	FALSE	FALSE	5316-54_3	F2	The percentage of agalactosylated structures in total plasma glycans	Neutral plasma glycans derived traits	GP1+GP2
PGP2	SL005764	Scavenger receptor cysteine-rich type 1 protein M130	GP2	8.84923e-08	0.272118	0.283488	0.165353	0.0803651	0.0273417	TRUE	FALSE	5028-59_1	CD163	The percentage of M5 + FA2B in total plasma glycans	Total plasma glycans (neutral + charged)	GP2 / GP * 100
PGP59	SL004151	Interleukin-15 receptor subunit alpha	GP2n	8.89186e-08	0.0542489	0.283443	0.285773	0.08034	0.081635	TRUE	FALSE	3445-53_2	IL15RA	The percentage of M5 + FA2B in total neutral plasma glycans (GPn)	Neutral plasma glycans	GP2 / GPn * 100
PGP106	SL003341	Fibrinogen gamma chain	A2total	8.9276e-08	0.422442	0.283406	-0.121175	0.0803191	0.0146833	FALSE	FALSE	4989-7_1	FGG	The percentage of tetraantenary structures in total plasma glycans	Neutral plasma glycans derived traits	GP30+GP31+GP32+GP33+GP34+GP35+GP36
PGP104	SL000414	Complement factor B	A2total	8.9895e-08	0.386775	-0.283343	-0.130656	0.0802831	0.0170709	TRUE	FALSE	4129-72_1	CFB	The percentage of biantennary structures in total plasma glycans	Neutral plasma glycans derived traits	GP1+GP2+GP3+GP4+GP5+GP6+GP8+GP9+GP10+GP11+GP12+GP13+GP14+GP15+GP16+GP17+GP19+GP20+GP21
PGP67	SL000045	Insulin-like growth factor-binding protein 3	GP10n	9.13576e-08	0.196381	0.283194	0.194008	0.0801989	0.0376393	TRUE	FALSE	2571-12_3	IGFBP3	The percentage of FA2G2 in total neutral plasma glycans (GPn)	Neutral plasma glycans	GP10 / GPn * 100
PGP92	SL004672	Tumor necrosis factor receptor superfamily member 17	FUC-A	9.24411e-08	0.973644	-0.283086	-0.00500904	0.0801374	2.50905e-05	TRUE	FALSE	2665-26_2	TNFRSF17	The percentage of antennary fucosylated structures in total plasma glycome	Neutral plasma glycans derived traits	GP29+GP32+GP36
PGP2	SL000271	Angiotensinogen	GP2	9.3313e-08	0.38743	-0.282999	-0.130477	0.0800885	0.0170243	TRUE	FALSE	3484-60_2	AGT	The percentage of M5 + FA2B in total plasma glycans	Total plasma glycans (neutral + charged)	GP2 / GP * 100
PGP80	SL000525	Matrilysin	FBn	9.36492e-08	0.126193	0.282966	-0.228775	0.0800697	0.0523381	FALSE	FALSE	2789-26_2	MMP7	The percentage of fucosylated structures (with bisecting GlcNAc) in total neutral plasma glycans	Neutral plasma glycans derived traits	GP2n+GP6n+GP11n
PGP33	SL003744	Galectin-3	GP33	9.44888e-08	0.497731	0.282884	0.102533	0.0800232	0.010513	TRUE	FALSE	3066-12_1	LGALS3	The percentage of A4G4S[3,3,3,3]4 in total plasma glycans	Total plasma glycans (neutral + charged)	GP33 / GP * 100
PGP10	SL000319	Complement C5	GP10	9.48662e-08	0.0508981	-0.282848	0.289624	0.0800024	0.0838823	FALSE	FALSE	2381-52_4	C5	The percentage of FA2G2 in total plasma glycans	Total plasma glycans (neutral + charged)	GP10 / GP * 100
PGP11	SL000051	C-reactive protein	GP11	9.56337e-08	0.117602	-0.282773	-0.233958	0.0799603	0.0547365	TRUE	FALSE	4337-49_2	CRP	The percentage of FA2BG2 in total plasma glycans	Total plasma glycans (neutral + charged)	GP11 / GP * 100
PGP67	SL004151	Interleukin-15 receptor subunit alpha	GP10n	9.64256e-08	0.00253012	-0.282697	-0.434901	0.0799173	0.189066	TRUE	TRUE	3445-53_2	IL15RA	The percentage of FA2G2 in total neutral plasma glycans (GPn)	Neutral plasma glycans	GP10 / GPn * 100
PGP43	SL000497	Laminin	FG2S2/(FG2+FG2S1+FG2S2)	9.66341e-08	0.802056	0.282677	-0.0379942	0.0799061	0.00144356	FALSE	FALSE	2728-62_2	LAMA1 LAMB1 LAMC1	The percentage of disialylation of core-fucosylated digalactosylated structures without bisecting GlcNAc in total plasma glycans	Total plasma glycans derived traits	GP20 / SUM (GP10+GP15+GP20) * 100
PGP10	SL001766	Human Chorionic Gonadotropin	GP10	9.75916e-08	0.526034	-0.282587	-0.0959125	0.0798546	0.00919921	TRUE	FALSE	4914-10_1	CGA CGB	The percentage of FA2G2 in total plasma glycans	Total plasma glycans (neutral + charged)	GP10 / GP * 100
PGP33	SL000440	Hemopexin	GP33	9.83074e-08	0.985313	0.282518	-0.00279094	0.0798165	7.78937e-06	FALSE	FALSE	2768-56_2	HPX	The percentage of A4G4S[3,3,3,3]4 in total plasma glycans	Total plasma glycans (neutral + charged)	GP33 / GP * 100
PGP2	SL000437	Haptoglobin	GP2	9.86419e-08	0.404907	-0.282487	-0.125776	0.0797988	0.0158195	TRUE	FALSE	3054-3_2	HP	The percentage of M5 + FA2B in total plasma glycans	Total plasma glycans (neutral + charged)	GP2 / GP * 100
PGP46	SL001945	E-selectin	FtotalS1/FtotalS2	9.92951e-08	0.100855	-0.282426	-0.244951	0.0797644	0.060001	TRUE	FALSE	3470-1_2	SELE	Ratio of all fucosylated monosialylated and disialylated structures (+/- bisecting GlcNAc) in total plasma glycans	Total plasma glycans derived traits	SUM(GP13+GP15+GP16) / SUM(GP20+GP21)
PGP43	SL000022	D-dimer	FG2S2/(FG2+FG2S1+FG2S2)	9.96921e-08	0.226067	0.282389	-0.182	0.0797435	0.0331239	FALSE	FALSE	4907-56_1	FGA FGB FGG	The percentage of disialylation of core-fucosylated digalactosylated structures without bisecting GlcNAc in total plasma glycans	Total plasma glycans derived traits	GP20 / SUM (GP10+GP15+GP20) * 100
PGP36	SL000467	Immunoglobulin G	GP36	1.01163e-07	0.236638	-0.282254	-0.177989	0.0796671	0.0316799	TRUE	FALSE	3700-15_4	IGHG1 IGHG2 IGHG3 IGHG4 IGK@ IGL@	The percentage of A4F1G4S[3,3,3,6]4 in total plasma glycans	Total plasma glycans (neutral + charged)	GP36 / GP * 100
PGP104	SL000572	Serum amyloid A-1 protein	A2total	1.01468e-07	0.873025	-0.282226	0.0242271	0.0796515	0.000586954	FALSE	FALSE	4336-2_1	SAA1	The percentage of biantennary structures in total plasma glycans	Neutral plasma glycans derived traits	GP1+GP2+GP3+GP4+GP5+GP6+GP8+GP9+GP10+GP11+GP12+GP13+GP14+GP15+GP16+GP17+GP19+GP20+GP21
PGP23	SL005172	Insulin-like growth factor-binding protein 6	GP23	1.03712e-07	0.15885	-0.282025	0.211199	0.0795373	0.0446049	FALSE	FALSE	2686-67_2	IGFBP6	The percentage of A3G3S[3,3]2 in total plasma glycans	Total plasma glycans (neutral + charged)	GP23 / GP * 100
PGP9	SL000357	Coagulation factor IX	GP9	1.05679e-07	0.156754	-0.28185	-0.212242	0.0794393	0.0450468	TRUE	FALSE	4876-32_1	F9	The percentage of A2BG2 in total plasma glycans	Total plasma glycans (neutral + charged)	GP9 / GP * 100
PGP91	SL000522	Macrophage metalloelastase	BG2n/(FG2n + FBG2n)	1.06168e-07	0.0785492	0.281808	0.262033	0.0794152	0.0686613	TRUE	FALSE	4496-60_2	MMP12	Ratio of afucosylated digalactosylated structures with bisecting GlcNAc and all fucosylated digalactosylated structures (+/- bisecting GlcNAc) in total neutral plasma glycans	Neutral plasma glycans derived traits	GP9n / (GP10n + GP11n)
PGP92	SL002528	Phospholipase A2, membrane associated	FUC-A	1.06867e-07	0.0128213	0.281746	0.364259	0.0793809	0.132685	TRUE	TRUE	2692-74_2	PLA2G2A	The percentage of antennary fucosylated structures in total plasma glycome	Neutral plasma glycans derived traits	GP29+GP32+GP36
PGP46	SL001998	Tissue factor pathway inhibitor	FtotalS1/FtotalS2	1.07049e-07	0.525811	-0.28173	-0.095964	0.0793721	0.00920908	TRUE	FALSE	3336-50_1	TFPI	Ratio of all fucosylated monosialylated and disialylated structures (+/- bisecting GlcNAc) in total plasma glycans	Total plasma glycans derived traits	SUM(GP13+GP15+GP16) / SUM(GP20+GP21)
PGP105	SL000592	Metalloproteinase inhibitor 2	A3total	1.07428e-07	0.268535	-0.281699	-0.166577	0.0793536	0.027748	TRUE	FALSE	2278-61_4	TIMP2	The percentage of triiantennary structures in total plasma glycans	Neutral plasma glycans derived traits	GP22+GP23+GP24+GP25+GP26+GP27+GP28+GP29
PGP107	SL000017	von Willebrand factor	Mtotal	1.07896e-07	0.266403	0.281658	0.167311	0.0793309	0.0279929	TRUE	FALSE	3050-7_2	VWF	The percentage of high-mannose structures in total plasma glycans	Neutral plasma glycans derived traits	GP2+GP7+GP18
PGP104	SL005572	Gelsolin	A2total	1.08987e-07	0.519328	0.281565	0.0974645	0.0792784	0.00949933	TRUE	FALSE	4775-34_3	GSN	The percentage of biantennary structures in total plasma glycans	Neutral plasma glycans derived traits	GP1+GP2+GP3+GP4+GP5+GP6+GP8+GP9+GP10+GP11+GP12+GP13+GP14+GP15+GP16+GP17+GP19+GP20+GP21
PGP31	SL000572	Serum amyloid A-1 protein	GP31	1.0989e-07	0.00168038	0.281488	0.450485	0.0792354	0.202937	TRUE	TRUE	4336-2_1	SAA1	The percentage of A4G4S[3,3,6]3 + A4G4S[3,6,6]3 in total plasma glycans	Total plasma glycans (neutral + charged)	GP31 / GP * 100
PGP94	SL005209	Neurogenic locus notch homolog protein 3	S0total	1.12521e-07	0.201677	0.281272	0.191777	0.0791119	0.0367783	TRUE	FALSE	5108-72_3	NOTCH3	The percentage of neutral glycan structures in total plasma glycome	Neutral plasma glycans derived traits	GP1+GP2+GP3+GP4+GP5+GP6+GP7+GP8+GP9+GP10+GP11
PGP79	SL005152	Retinoic acid receptor responder protein 2	FG2n/G2n	1.14e-07	0.884248	-0.281147	0.0220702	0.0790438	0.000487096	FALSE	FALSE	3079-62_2	RARRES2	The percentage of fucosylation of digalactosylated structures (without bisecting GlcNAc) in total neutral plasma glycans	Neutral plasma glycans derived traits	GP10n / G2n * 100
PGP29	SL003679	Cation-independent mannose-6-phosphate receptor	GP29	1.16145e-07	0.927152	0.280974	-0.0138613	0.0789465	0.000192137	FALSE	FALSE	3676-15_3	IGF2R	The percentage of A3F1G3S[3,3,3]3 + A3F1G3S[3,3,6]3in total plasma glycans	Total plasma glycans (neutral + charged)	GP29 / GP * 100
PGP103	SL003309	Lipopolysaccharide-binding protein	G4total	1.16628e-07	0.0721551	0.280936	0.267627	0.0789248	0.0716241	TRUE	FALSE	3074-6_2	LBP	The percentage of tetragalactosylated structures in total plasma glycans	Neutral plasma glycans derived traits	GP30+GP31+GP33+GP34+GP35+GP36
PGP15	SL003341	Fibrinogen gamma chain	GP15	1.18688e-07	0.169643	-0.280773	0.205979	0.0788334	0.0424275	FALSE	FALSE	4989-7_1	FGG	The percentage of FA2G2S[6]1 + FA2G2S[3]1 in total plasma glycans	Total plasma glycans (neutral + charged)	GP15 / GP * 100
PGP17	SL000415	Complement factor H	GP17	1.19113e-07	0.2589	-0.28074	-0.169924	0.0788148	0.028874	TRUE	FALSE	4159-130_1	CFH	The percentage of A2G2S[3,6]2 + A2G2S[3,3]2 in total plasma glycans	Total plasma glycans (neutral + charged)	GP17 / GP * 100
PGP108	SL000320	C5a anaphylatoxin	Btotal	1.2141e-07	0.00343428	-0.280562	-0.422622	0.078715	0.178609	TRUE	TRUE	2851-63_3	C5	The percentage of glycan structures with bisecting GlcNAc in total plasma glycans	Neutral plasma glycans derived traits	GP2+GP3+GP6+GP9+GP11+GP12+GP16+GP21
PGP107	SL005201	Muellerian-inhibiting factor	Mtotal	1.2234e-07	0.88392	-0.280491	0.0221332	0.0786752	0.000489878	FALSE	FALSE	4923-79_1	AMH	The percentage of high-mannose structures in total plasma glycans	Neutral plasma glycans derived traits	GP2+GP7+GP18
PGP112	SL001947	Melanoma-derived growth regulatory protein	G3Fa/G3total	1.22897e-07	0.909261	-0.28045	-0.0172783	0.0786515	0.00029854	TRUE	FALSE	2687-2_1	MIA	The percentage of antennary-fucosylation of trigalactosylated structures in total plasma glycans	Neutral plasma glycans derived traits	SUM(GP29+GP32) / SUM(GP22+GP23+GP24+GP25+GP26+GP27+GP28+GP29+GP32) * 100
PGP99	SL000591	Metalloproteinase inhibitor 1	G0total	1.23407e-07	0.0467721	0.280412	0.294731	0.0786299	0.0868661	TRUE	TRUE	2211-9_6	TIMP1	The percentage of agalactosylated structures in total plasma glycans	Neutral plasma glycans derived traits	GP1+GP2
PGP10	SL000272	Antithrombin-III	GP10	1.2587e-07	0.785897	0.280226	0.0411674	0.0785267	0.00169475	TRUE	FALSE	3344-60_4	SERPINC1	The percentage of FA2G2 in total plasma glycans	Total plasma glycans (neutral + charged)	GP10 / GP * 100
PGP22	SL006397	Neuropilin-1	GP22	1.28921e-07	0.0960366	-0.280003	-0.248372	0.0784017	0.0616889	TRUE	FALSE	3214-3_2	NRP1	The percentage of A3G3S[3,6]2 in total plasma glycans	Total plasma glycans (neutral + charged)	GP22 / GP * 100
PGP52	SL004672	Tumor necrosis factor receptor superfamily member 17	FS2/FS3	1.31079e-07	0.765546	0.279848	-0.0451893	0.0783149	0.00204207	FALSE	FALSE	2665-26_2	TNFRSF17	Ratio of core-fucosylated disialylated and trisialylated structures (without bisecting GlcNAc) in total plasma glycans	Total plasma glycans derived traits	SUM(GP20) / SUM(GP26+GP28)
PGP15	SL001996	Angiopoietin-2	GP15	1.31384e-07	0.0359161	-0.279827	-0.310177	0.0783028	0.0962097	TRUE	TRUE	2602-2_2	ANGPT2	The percentage of FA2G2S[6]1 + FA2G2S[3]1 in total plasma glycans	Total plasma glycans (neutral + charged)	GP15 / GP * 100
PGP17	SL001996	Angiopoietin-2	GP17	1.31872e-07	0.434783	-0.279792	-0.118001	0.0782835	0.0139243	TRUE	FALSE	2602-2_2	ANGPT2	The percentage of A2G2S[3,6]2 + A2G2S[3,3]2 in total plasma glycans	Total plasma glycans (neutral + charged)	GP17 / GP * 100
PGP43	SL001945	E-selectin	FG2S2/(FG2+FG2S1+FG2S2)	1.32302e-07	0.949009	0.279761	0.00969564	0.0782665	9.40054e-05	TRUE	FALSE	3470-1_2	SELE	The percentage of disialylation of core-fucosylated digalactosylated structures without bisecting GlcNAc in total plasma glycans	Total plasma glycans derived traits	GP20 / SUM (GP10+GP15+GP20) * 100
PGP75	SL000022	D-dimer	FG2n total /G2n	1.32976e-07	0.00918368	-0.279714	0.380035	0.0782399	0.144427	FALSE	FALSE	4907-56_1	FGA FGB FGG	The percentage of fucosylation of digalactosylated structures in total neutral plasma glycans	Neutral plasma glycans derived traits	(GP10n+GP11n) / G2n * 100
PGP32	SL000022	D-dimer	GP32	1.33715e-07	0.102495	0.279662	-0.243816	0.078211	0.0594461	FALSE	FALSE	4907-56_1	FGA FGB FGG	The percentage of A4F1G3S[3,3,3]3 + A4F1G3S[3,3,6]3 + A4F1G3S[3,6,6]3 in total plasma glycans	Total plasma glycans (neutral + charged)	GP32 / GP * 100
PGP69	SL000468	Immunoglobulin M	GP18n	1.34179e-07	0.60477	-0.27963	-0.0783478	0.0781929	0.00613838	TRUE	FALSE	3069-52_3	IGHM IGJ IGK@ IGL@	The percentage of M9 in total neutral plasma glycans (GPn)	Neutral plasma glycans	GP18 / GPn * 100
PGP47	SL007206	Thrombospondin-2	FS1/FS2	1.368e-07	0.291817	-0.279449	-0.158807	0.0780919	0.0252195	TRUE	FALSE	3339-33_1	THBS2	Ratio of fucosylated monosialylated and disialylated structures (without bisecting GlcNAc) in total plasma glycans	Total plasma glycans derived traits	SUM(GP13+GP15) / GP20
PGP18	SL009400	Chordin-like protein 1	GP18	1.39389e-07	0.684783	-0.279274	-0.0614888	0.077994	0.00378087	TRUE	FALSE	3362-61_2	CHRDL1	The percentage of M9 in total plasma glycans	Total plasma glycans (neutral + charged)	GP18 / GP * 100
PGP31	SL000020	Apolipoprotein B	GP31	1.39744e-07	0.488069	-0.27925	-0.104837	0.0779807	0.0109907	TRUE	FALSE	2797-56_2	APOB	The percentage of A4G4S[3,3,6]3 + A4G4S[3,6,6]3 in total plasma glycans	Total plasma glycans (neutral + charged)	GP31 / GP * 100
PGP104	SL000325	Complement component C9	A2total	1.4183e-07	0.585712	-0.279112	-0.0824979	0.0779033	0.00680591	TRUE	FALSE	3060-43_2	C9	The percentage of biantennary structures in total plasma glycans	Neutral plasma glycans derived traits	GP1+GP2+GP3+GP4+GP5+GP6+GP8+GP9+GP10+GP11+GP12+GP13+GP14+GP15+GP16+GP17+GP19+GP20+GP21
PGP47	SL003679	Cation-independent mannose-6-phosphate receptor	FS1/FS2	1.4295e-07	0.483289	-0.279038	0.105985	0.0778622	0.0112329	FALSE	FALSE	3676-15_3	IGF2R	Ratio of fucosylated monosialylated and disialylated structures (without bisecting GlcNAc) in total plasma glycans	Total plasma glycans derived traits	SUM(GP13+GP15) / GP20
PGP103	SL003341	Fibrinogen gamma chain	G4total	1.43833e-07	0.450703	0.27898	-0.113981	0.07783	0.0129916	FALSE	FALSE	4989-7_1	FGG	The percentage of tetragalactosylated structures in total plasma glycans	Neutral plasma glycans derived traits	GP30+GP31+GP33+GP34+GP35+GP36
PGP67	SL009324	Follistatin-related protein 3	GP10n	1.44166e-07	0.089609	-0.278959	-0.253149	0.0778179	0.0640846	TRUE	FALSE	3438-10_2	FSTL3	The percentage of FA2G2 in total neutral plasma glycans (GPn)	Neutral plasma glycans	GP10 / GPn * 100
PGP32	SL000320	C5a anaphylatoxin	GP32	1.44329e-07	0.425885	0.278948	0.120284	0.0778121	0.0144683	TRUE	FALSE	2851-63_3	C5	The percentage of A4F1G3S[3,3,3]3 + A4F1G3S[3,3,6]3 + A4F1G3S[3,6,6]3 in total plasma glycans	Total plasma glycans (neutral + charged)	GP32 / GP * 100
PGP90	SL004676	Insulin-like growth factor-binding protein 5	FG2n/(BG2n + FBG2n)	1.44578e-07	0.550325	0.278933	0.0903697	0.0778031	0.00816668	TRUE	FALSE	2685-21_2	IGFBP5	Ratio of fucosylated digalactosylated non-bisecting GlcNAc structures and all digalactosylated structures with bisecting GlcNAc in total neutral plasma glycans	Neutral plasma glycans derived traits	GP10n / (GP9n + GP11n)
PGP93	SL000316	Complement C4	FUC-C	1.48885e-07	0.0996312	-0.278657	0.245808	0.0776497	0.0604216	FALSE	FALSE	4481-34_2	C4A C4B	The percentage of core fucosylated structures in total plasma glycome	Neutral plasma glycans derived traits	GP1+GP2+GP4+GP5+GP6+GP10+GP11+GP13+GP15+GP16+GP20+GP21+GP26+GP28
PGP15	SL000325	Complement component C9	GP15	1.50315e-07	0.509271	-0.278567	-0.0998112	0.0775998	0.00996228	TRUE	FALSE	3060-43_2	C9	The percentage of FA2G2S[6]1 + FA2G2S[3]1 in total plasma glycans	Total plasma glycans (neutral + charged)	GP15 / GP * 100
PGP107	SL000268	Angiostatin	Mtotal	1.51535e-07	0.810556	-0.278492	-0.0363314	0.0775575	0.00131997	TRUE	FALSE	3710-49_2	PLG	The percentage of high-mannose structures in total plasma glycans	Neutral plasma glycans derived traits	GP2+GP7+GP18
PGP92	SL000836	Hemoglobin	FUC-A	1.5257e-07	0.680637	-0.278428	-0.0623428	0.077522	0.00388663	TRUE	FALSE	4915-64_2	HBA1 HBB	The percentage of antennary fucosylated structures in total plasma glycome	Neutral plasma glycans derived traits	GP29+GP32+GP36
PGP112	SL000051	C-reactive protein	G3Fa/G3total	1.53568e-07	0.483606	0.278367	0.105909	0.0774879	0.0112167	TRUE	FALSE	4337-49_2	CRP	The percentage of antennary-fucosylation of trigalactosylated structures in total plasma glycans	Neutral plasma glycans derived traits	SUM(GP29+GP32) / SUM(GP22+GP23+GP24+GP25+GP26+GP27+GP28+GP29+GP32) * 100
PGP23	SL005171	Insulin-like growth factor-binding protein 4	GP23	1.5432e-07	0.113534	0.278321	0.236512	0.0774624	0.0559382	TRUE	FALSE	2950-57_2	IGFBP4	The percentage of A3G3S[3,3]2 in total plasma glycans	Total plasma glycans (neutral + charged)	GP23 / GP * 100
PGP16	SL000467	Immunoglobulin G	GP16	1.59004e-07	0.063813	0.27804	0.275548	0.0773061	0.0759264	TRUE	FALSE	3700-15_4	IGHG1 IGHG2 IGHG3 IGHG4 IGK@ IGL@	The percentage of FA2BG2S[3]1 + FA2BG2S[6]1 in total plasma glycans	Total plasma glycans (neutral + charged)	GP16 / GP * 100
PGP9	SL000051	C-reactive protein	GP9	1.60284e-07	0.0254001	-0.277965	-0.329379	0.0772643	0.108491	TRUE	TRUE	4337-49_2	CRP	The percentage of A2BG2 in total plasma glycans	Total plasma glycans (neutral + charged)	GP9 / GP * 100
PGP67	SL001766	Human Chorionic Gonadotropin	GP10n	1.61129e-07	0.206049	-0.277916	-0.189966	0.0772368	0.036087	TRUE	FALSE	4914-10_1	CGA CGB	The percentage of FA2G2 in total neutral plasma glycans (GPn)	Neutral plasma glycans	GP10 / GPn * 100
PGP29	SL004676	Insulin-like growth factor-binding protein 5	GP29	1.61607e-07	0.156648	-0.277888	-0.212295	0.0772213	0.0450693	TRUE	FALSE	2685-21_2	IGFBP5	The percentage of A3F1G3S[3,3,3]3 + A3F1G3S[3,3,6]3in total plasma glycans	Total plasma glycans (neutral + charged)	GP29 / GP * 100
PGP67	SL000451	Heat shock 70 kDa protein 1A	GP10n	1.63126e-07	0.868415	-0.277799	0.0251143	0.0771724	0.00063073	FALSE	FALSE	4124-24_2	HSPA1A	The percentage of FA2G2 in total neutral plasma glycans (GPn)	Neutral plasma glycans	GP10 / GPn * 100
PGP79	SL014008	Alpha-(1,3)-fucosyltransferase 5	FG2n/G2n	1.63668e-07	0.975431	-0.277768	0.00466941	0.0771551	2.18034e-05	FALSE	FALSE	4549-78_2	FUT5	The percentage of fucosylation of digalactosylated structures (without bisecting GlcNAc) in total neutral plasma glycans	Neutral plasma glycans derived traits	GP10n / G2n * 100
PGP92	SL003764	Neural cell adhesion molecule 1, 120 kDa isoform	FUC-A	1.64775e-07	0.176544	-0.277705	-0.202767	0.0771199	0.0411144	TRUE	FALSE	4498-62_2	NCAM1	The percentage of antennary fucosylated structures in total plasma glycome	Neutral plasma glycans derived traits	GP29+GP32+GP36
PGP83	SL005764	Scavenger receptor cysteine-rich type 1 protein M130	FBG2n/G2n	1.66666e-07	0.0658311	0.277597	0.273559	0.0770602	0.0748346	TRUE	FALSE	5028-59_1	CD163	The percentage of fucosylation of digalactosylated structures (with bisecting GlcNAc) in total neutral plasma glycans	Neutral plasma glycans derived traits	GP11n / G2n * 100
PGP31	SL000383	Creatine kinase M-type	GP31	1.6691e-07	0.711377	-0.277584	-0.0560543	0.0770526	0.00314209	TRUE	FALSE	2670-67_4	CKM	The percentage of A4G4S[3,3,6]3 + A4G4S[3,6,6]3 in total plasma glycans	Total plasma glycans (neutral + charged)	GP31 / GP * 100
PGP94	SL000357	Coagulation factor IX	S0total	1.67592e-07	0.325206	-0.277545	-0.148333	0.0770313	0.0220028	TRUE	FALSE	4876-32_1	F9	The percentage of neutral glycan structures in total plasma glycome	Neutral plasma glycans derived traits	GP1+GP2+GP3+GP4+GP5+GP6+GP7+GP8+GP9+GP10+GP11
PGP79	SL004579	Macrophage mannose receptor 1	FG2n/G2n	1.68555e-07	0.0824889	-0.277491	-0.258762	0.0770013	0.066958	TRUE	FALSE	2637-77_2	MRC1	The percentage of fucosylation of digalactosylated structures (without bisecting GlcNAc) in total neutral plasma glycans	Neutral plasma glycans derived traits	GP10n / G2n * 100
PGP25	SL006397	Neuropilin-1	GP25	1.701e-07	0.339354	-0.277406	-0.144101	0.0769536	0.0207651	TRUE	FALSE	3214-3_2	NRP1	The percentage of A3G3S[3,3,6]3 in total plasma glycans	Total plasma glycans (neutral + charged)	GP25 / GP * 100
PGP59	SL004676	Insulin-like growth factor-binding protein 5	GP2n	1.70269e-07	0.00156062	-0.277396	-0.453239	0.0769484	0.205426	TRUE	TRUE	2685-21_2	IGFBP5	The percentage of M5 + FA2B in total neutral plasma glycans (GPn)	Neutral plasma glycans	GP2 / GPn * 100
PGP100	SL005572	Gelsolin	G1total	1.71253e-07	0.269268	0.277342	0.166326	0.0769183	0.0276644	TRUE	FALSE	4775-34_3	GSN	The percentage of monogalactosylated structures in total plasma glycans	Neutral plasma glycans derived traits	GP3+GP4+GP5+GP6+GP12+GP13
PGP1	SL000283	Beta-2-microglobulin	GP1	1.73786e-07	0.0447877	0.277203	0.297318	0.0768416	0.0883978	TRUE	TRUE	3485-28_2	B2M	The percentage of FA2 in total plasma glycans	Total plasma glycans (neutral + charged)	GP1 / GP * 100
PGP90	SL009324	Follistatin-related protein 3	FG2n/(BG2n + FBG2n)	1.75863e-07	0.199571	-0.277091	-0.192659	0.0767795	0.0371175	TRUE	FALSE	3438-10_2	FSTL3	Ratio of fucosylated digalactosylated non-bisecting GlcNAc structures and all digalactosylated structures with bisecting GlcNAc in total neutral plasma glycans	Neutral plasma glycans derived traits	GP10n / (GP9n + GP11n)
PGP108	SL000591	Metalloproteinase inhibitor 1	Btotal	1.76045e-07	0.289195	0.277083	0.159661	0.0767741	0.0254916	TRUE	FALSE	2211-9_6	TIMP1	The percentage of glycan structures with bisecting GlcNAc in total plasma glycans	Neutral plasma glycans derived traits	GP2+GP3+GP6+GP9+GP11+GP12+GP16+GP21
PGP99	SL005764	Scavenger receptor cysteine-rich type 1 protein M130	G0total	1.77011e-07	0.298707	0.27703	0.156585	0.0767455	0.0245188	TRUE	FALSE	5028-59_1	CD163	The percentage of agalactosylated structures in total plasma glycans	Neutral plasma glycans derived traits	GP1+GP2
PGP56	SL006108	CD5 antigen-like	FBS2/FS2	1.79951e-07	0.00525088	0.276874	0.4049	0.0766594	0.163944	TRUE	TRUE	3293-2_4	CD5L	Ratio of fucosylated disialylated structures with and without bisecting GlcNAc in total plasma glycans	Total plasma glycans derived traits	GP21 / GP20
PGP57	SL006108	CD5 antigen-like	FBS2/(FS2+FBS2)	1.79951e-07	0.00525088	0.276874	0.4049	0.0766594	0.163944	TRUE	TRUE	3293-2_4	CD5L	The incidence of bisecting GlcNAc in all fucosylated disialylated structures in total plasma glycans	Total plasma glycans derived traits	GP21 / SUM(GP20+GP21)
PGP31	SL003166	CD166 antigen	GP31	1.81475e-07	0.727205	0.276795	-0.0528531	0.0766153	0.00279345	FALSE	FALSE	5451-1_3	ALCAM	The percentage of A4G4S[3,3,6]3 + A4G4S[3,6,6]3 in total plasma glycans	Total plasma glycans (neutral + charged)	GP31 / GP * 100
PGP98	SL004739	Inter-alpha-trypsin inhibitor heavy chain H4	S4total	1.8657e-07	0.789365	0.276533	0.0404849	0.0764705	0.00163903	TRUE	FALSE	4811-33_3	ITIH4	the percentage of tetrasyalated structures in total plasma glycome	Neutral plasma glycans derived traits	GP33+GP34+GP35+GP36
PGP46	SL000357	Coagulation factor IX	FtotalS1/FtotalS2	1.87216e-07	0.162063	-0.2765	-0.209619	0.0764524	0.04394	TRUE	FALSE	4876-32_1	F9	Ratio of all fucosylated monosialylated and disialylated structures (+/- bisecting GlcNAc) in total plasma glycans	Total plasma glycans derived traits	SUM(GP13+GP15+GP16) / SUM(GP20+GP21)
PGP83	SL000525	Matrilysin	FBG2n/G2n	1.87406e-07	0.074029	0.276491	-0.265948	0.0764471	0.0707285	FALSE	FALSE	2789-26_2	MMP7	The percentage of fucosylation of digalactosylated structures (with bisecting GlcNAc) in total neutral plasma glycans	Neutral plasma glycans derived traits	GP11n / G2n * 100
PGP109	SL000051	C-reactive protein	G3S2/G3S3	1.88797e-07	0.0160873	-0.276421	-0.353086	0.0764085	0.124669	TRUE	TRUE	4337-49_2	CRP	Ratio of disialylated and trisialylated trigalactosylated structures in total plasma glycans	Neutral plasma glycans derived traits	SUM(GP22+GP23) / SUM(GP24+GP25+GP26+GP27+GP28+GP29+GP32)
PGP69	SL000357	Coagulation factor IX	GP18n	1.91258e-07	0.694739	0.276298	-0.0594457	0.0763408	0.00353379	FALSE	FALSE	4876-32_1	F9	The percentage of M9 in total neutral plasma glycans (GPn)	Neutral plasma glycans	GP18 / GPn * 100
PGP49	SL000592	Metalloproteinase inhibitor 2	FtotalS1/FtotalS3	1.91453e-07	0.8879	0.27629	0.0213695	0.0763354	0.000456655	TRUE	FALSE	2278-61_4	TIMP2	Ratio of all core-fucosylated monosialylated and trisialylated structures (+/- bisecting GlcNAc) in total plasma glycans	Total plasma glycans derived traits	SUM(GP13+GP15+GP16) / SUM(GP26+GP28)
PGP50	SL004782	Tumor necrosis factor-inducible gene 6 protein	FS1/FS3	1.91679e-07	0.628204	0.276278	-0.0733227	0.0763292	0.00537603	FALSE	FALSE	5036-50_1	TNFAIP6	Ratio of core-fucosylated monosialylated and trisialylated structures (without bisecting GlcNAc) in total plasma glycans	Total plasma glycans derived traits	SUM(GP13+GP15) / SUM(GP26+GP28)
PGP36	SL000325	Complement component C9	GP36	1.9345e-07	0.307527	0.27619	-0.153788	0.0762812	0.0236509	FALSE	FALSE	3060-43_2	C9	The percentage of A4F1G4S[3,3,3,6]4 in total plasma glycans	Total plasma glycans (neutral + charged)	GP36 / GP * 100
PGP78	SL000017	von Willebrand factor	FG1n/G1n	1.95319e-07	0.103528	-0.276099	-0.243107	0.0762309	0.0591012	TRUE	FALSE	3050-7_2	VWF	The percentage of fucosylation of monogalactosylated structures (without bisecting GlcNAc) in total neutral plasma glycans	Neutral plasma glycans derived traits	(GP4n+GP5n) / G1n * 100
PGP79	SL001998	Tissue factor pathway inhibitor	FG2n/G2n	1.95665e-07	0.192518	-0.276083	-0.195663	0.0762216	0.0382839	TRUE	FALSE	3336-50_1	TFPI	The percentage of fucosylation of digalactosylated structures (without bisecting GlcNAc) in total neutral plasma glycans	Neutral plasma glycans derived traits	GP10n / G2n * 100
PGP46	SL004579	Macrophage mannose receptor 1	FtotalS1/FtotalS2	1.96453e-07	0.0147643	-0.276045	-0.357356	0.0762006	0.127703	TRUE	TRUE	2637-77_2	MRC1	Ratio of all fucosylated monosialylated and disialylated structures (+/- bisecting GlcNAc) in total plasma glycans	Total plasma glycans derived traits	SUM(GP13+GP15+GP16) / SUM(GP20+GP21)
PGP80	SL000428	Follicle stimulating hormone	FBn	1.96562e-07	0.700203	0.27604	-0.0583288	0.0761977	0.00340225	FALSE	FALSE	3032-11_2	CGA FSHB	The percentage of fucosylated structures (with bisecting GlcNAc) in total neutral plasma glycans	Neutral plasma glycans derived traits	GP2n+GP6n+GP11n
PGP46	SL004660	Bone sialoprotein 2	FtotalS1/FtotalS2	1.98448e-07	0.554834	0.275949	-0.0893538	0.0761478	0.00798411	FALSE	FALSE	3415-61_2	IBSP	Ratio of all fucosylated monosialylated and disialylated structures (+/- bisecting GlcNAc) in total plasma glycans	Total plasma glycans derived traits	SUM(GP13+GP15+GP16) / SUM(GP20+GP21)
PGP31	SL006522	Galectin-3-binding protein	GP31	1.99648e-07	0.151678	0.275903	0.214812	0.0761163	0.0461444	TRUE	FALSE	5000-52_1	LGALS3BP	The percentage of A4G4S[3,3,6]3 + A4G4S[3,6,6]3 in total plasma glycans	Total plasma glycans (neutral + charged)	GP31 / GP * 100
PGP70	SL000064	Kallikrein-7	G0n	2.03389e-07	0.0678318	-0.275716	-0.271635	0.0760192	0.0737857	TRUE	FALSE	3378-49_2	KLK7	The percentage of agalactosylated structures in total neutral plasma glycans	Neutral plasma glycans derived traits	GP1n+GP2n
PGP67	SL003309	Lipopolysaccharide-binding protein	GP10n	2.0465e-07	0.359013	-0.275657	0.138397	0.0759868	0.0191537	FALSE	FALSE	3074-6_2	LBP	The percentage of FA2G2 in total neutral plasma glycans (GPn)	Neutral plasma glycans	GP10 / GPn * 100
PGP37	SL000382	Creatine kinase M-type:Creatine kinase B-type heterodimer	FGS/(FG+FGS)	2.05544e-07	0.301979	-0.275616	-0.155541	0.0759641	0.0241931	TRUE	FALSE	3714-49_2	CKB CKM	The percentage of sialylation of core-fucosylated galactosylated structures without bisecting GlcNAc in total plasma glycans	Total plasma glycans derived traits	SUM(GP13+GP15+GP20+GP26+GP28) / SUM(GP4+GP5+GP10+GP13+GP15+GP20+GP26+GP28) * 100
PGP90	SL001998	Tissue factor pathway inhibitor	FG2n/(BG2n + FBG2n)	2.06947e-07	0.61094	-0.275551	-0.0770165	0.0759285	0.00593154	TRUE	FALSE	3336-50_1	TFPI	Ratio of fucosylated digalactosylated non-bisecting GlcNAc structures and all digalactosylated structures with bisecting GlcNAc in total neutral plasma glycans	Neutral plasma glycans derived traits	GP10n / (GP9n + GP11n)
PGP88	SL004676	Insulin-like growth factor-binding protein 5	FBG2n/FG2n	2.07095e-07	0.635889	-0.275545	-0.0716901	0.0759247	0.00513947	TRUE	FALSE	2685-21_2	IGFBP5	Ratio of fucosylated digalactosylated structures with and without bisecting GlcNAc in total neutral plasma glycans	Neutral plasma glycans derived traits	GP11n / GP10n
PGP89	SL004676	Insulin-like growth factor-binding protein 5	FBG2n /(FG2n + FBG2n )	2.07095e-07	0.635889	-0.275545	-0.0716901	0.0759247	0.00513947	TRUE	FALSE	2685-21_2	IGFBP5	The incidence of bisecting GlcNAc in all fucosylated digalactosylated structures in total neutral plasma glycans	Neutral plasma glycans derived traits	GP11n / (GP10n + GP11n) * 100
PGP11	SL000357	Coagulation factor IX	GP11	2.10224e-07	0.15349	-0.275402	-0.213888	0.0758463	0.0457479	TRUE	FALSE	4876-32_1	F9	The percentage of FA2BG2 in total plasma glycans	Total plasma glycans (neutral + charged)	GP11 / GP * 100
PGP72	SL006694	Beta-Ala-His dipeptidase	G2n	2.10244e-07	0.0340262	0.275401	0.313249	0.0758458	0.0981249	TRUE	TRUE	3604-6_4	CNDP1	The percentage of digalactosylated structures in total neutral plasma glycans	Neutral plasma glycans derived traits	GP8n+GP9n+GP10n+GP11n
PGP92	SL003323	C-C motif chemokine 18	FUC-A	2.11181e-07	0.251643	0.275359	0.172499	0.0758226	0.029756	TRUE	FALSE	3044-3_2	CCL18	The percentage of antennary fucosylated structures in total plasma glycome	Neutral plasma glycans derived traits	GP29+GP32+GP36
PGP93	SL007025	Tyrosine-protein kinase JAK2	FUC-C	2.13531e-07	0.308524	-0.275254	-0.153476	0.0757647	0.0235548	TRUE	FALSE	4998-50_1	JAK2	The percentage of core fucosylated structures in total plasma glycome	Neutral plasma glycans derived traits	GP1+GP2+GP4+GP5+GP6+GP10+GP11+GP13+GP15+GP16+GP20+GP21+GP26+GP28
PGP100	SL000320	C5a anaphylatoxin	G1total	2.13624e-07	0.464508	-0.27525	-0.110557	0.0757624	0.0122228	TRUE	FALSE	2851-63_3	C5	The percentage of monogalactosylated structures in total plasma glycans	Neutral plasma glycans derived traits	GP3+GP4+GP5+GP6+GP12+GP13
PGP43	SL006910	Cathepsin L2	FG2S2/(FG2+FG2S1+FG2S2)	2.15366e-07	0.846148	-0.275173	0.0294122	0.0757199	0.000865077	FALSE	FALSE	3364-76_2	CTSV	The percentage of disialylation of core-fucosylated digalactosylated structures without bisecting GlcNAc in total plasma glycans	Total plasma glycans derived traits	GP20 / SUM (GP10+GP15+GP20) * 100
PGP10	SL005764	Scavenger receptor cysteine-rich type 1 protein M130	GP10	2.17404e-07	0.0491706	-0.275083	-0.29172	0.0756707	0.0851004	TRUE	TRUE	5028-59_1	CD163	The percentage of FA2G2 in total plasma glycans	Total plasma glycans (neutral + charged)	GP10 / GP * 100
PGP3	SL003328	Complement factor I	GP3	2.17788e-07	0.83989	-0.275066	-0.0306242	0.0756614	0.000937842	TRUE	FALSE	2567-5_6	CFI	The percentage of A2[6]BG1 in total plasma glycans	Total plasma glycans (neutral + charged)	GP3 / GP * 100
PGP18	SL004782	Tumor necrosis factor-inducible gene 6 protein	GP18	2.19681e-07	0.593707	-0.274984	0.0807512	0.0756161	0.00652054	FALSE	FALSE	5036-50_1	TNFAIP6	The percentage of M9 in total plasma glycans	Total plasma glycans (neutral + charged)	GP18 / GP * 100
PGP73	SL016928	SLAM family member 7	Fn total	2.23327e-07	0.89737	0.274827	0.0195541	0.07553	0.000382363	TRUE	FALSE	5487-7_3	SLAMF7	The percentage of all fucosylated structures (+/- bisecting GlcNAc) in total neutral plasma glycans	Neutral plasma glycans derived traits	GP1n+GP2n+GP4n+GP5n+GP6n+GP10n+GP11n
PGP2	SL000064	Kallikrein-7	GP2	2.27225e-07	0.313297	-0.274663	-0.151987	0.0754395	0.0230999	TRUE	FALSE	3378-49_2	KLK7	The percentage of M5 + FA2B in total plasma glycans	Total plasma glycans (neutral + charged)	GP2 / GP * 100
PGP92	SL010288	Carbonic anhydrase 6	FUC-A	2.27387e-07	0.297216	-0.274656	-0.157063	0.0754358	0.0246687	TRUE	FALSE	3352-80_3	CA6	The percentage of antennary fucosylated structures in total plasma glycome	Neutral plasma glycans derived traits	GP29+GP32+GP36
PGP2	SL000541	Plasminogen	GP2	2.30111e-07	0.972928	-0.274543	-0.0051452	0.0753735	2.64731e-05	TRUE	FALSE	4151-6_2	PLG	The percentage of M5 + FA2B in total plasma glycans	Total plasma glycans (neutral + charged)	GP2 / GP * 100
PGP53	SL001777	Cystatin-C	FBStotal/FStotal	2.38527e-07	0.477054	0.2742	0.107492	0.0751855	0.0115546	TRUE	FALSE	2609-59_2	CST3	Ratio of all core-fucosylated sialylated structures with and without bisecting GlcNAc in total plasma glycans	Total plasma glycans derived traits	SUM(GP16+GP21) / SUM(GP13+GP15+GP20+GP26+GP28)
PGP40	SL000468	Immunoglobulin M	FBGS/(FB+FBG+FBGS)	2.42637e-07	0.0353478	0.274037	0.311086	0.0750961	0.0967747	TRUE	TRUE	3069-52_3	IGHM IGJ IGK@ IGL@	The percentage of sialylation of all core-fucosylated structures with bisecting GlcNAc in total plasma glycans	Total plasma glycans derived traits	SUM(GP16+GP21) / SUM(GP2+GP6+GP11+GP16+GP21) * 100
PGP31	SL003192	Properdin	GP31	2.42827e-07	0.467569	0.274029	0.109805	0.075092	0.0120572	TRUE	FALSE	2960-66_2	CFP	The percentage of A4G4S[3,3,6]3 + A4G4S[3,6,6]3 in total plasma glycans	Total plasma glycans (neutral + charged)	GP31 / GP * 100
PGP2	SL000323	Complement component C7	GP2	2.43543e-07	0.663264	0.274002	-0.0659428	0.0750766	0.00434845	FALSE	FALSE	2888-49_2	C7	The percentage of M5 + FA2B in total plasma glycans	Total plasma glycans (neutral + charged)	GP2 / GP * 100
PGP28	SL003328	Complement factor I	GP28	2.44933e-07	0.833174	0.273947	-0.0319268	0.0750468	0.00101932	FALSE	FALSE	2567-5_6	CFI	The percentage of FA3G3S[3,3,6]3 + FA3G3S[3,6,6]3 in total plasma glycans	Total plasma glycans (neutral + charged)	GP28 / GP * 100
PGP65	SL004466	Heparin cofactor 2	GP8n	2.46109e-07	0.199251	0.273901	0.192794	0.0750218	0.0371694	TRUE	FALSE	3316-58_1	SERPIND1	The percentage of A2G2 in total neutral plasma glycans (GPn)	Neutral plasma glycans	GP8 / GPn * 100
PGP22	SL000268	Angiostatin	GP22	2.47817e-07	0.536359	0.273835	-0.0935417	0.0749856	0.00875004	FALSE	FALSE	3710-49_2	PLG	The percentage of A3G3S[3,6]2 in total plasma glycans	Total plasma glycans (neutral + charged)	GP22 / GP * 100
PGP46	SL001996	Angiopoietin-2	FtotalS1/FtotalS2	2.48372e-07	0.268323	-0.273814	-0.16665	0.0749739	0.0277723	TRUE	FALSE	2602-2_2	ANGPT2	Ratio of all fucosylated monosialylated and disialylated structures (+/- bisecting GlcNAc) in total plasma glycans	Total plasma glycans derived traits	SUM(GP13+GP15+GP16) / SUM(GP20+GP21)
PGP59	SL000045	Insulin-like growth factor-binding protein 3	GP2n	2.48633e-07	0.0660783	-0.273804	-0.273319	0.0749684	0.0747032	TRUE	FALSE	2571-12_3	IGFBP3	The percentage of M5 + FA2B in total neutral plasma glycans (GPn)	Neutral plasma glycans	GP2 / GPn * 100
PGP18	SL005209	Neurogenic locus notch homolog protein 3	GP18	2.49277e-07	0.141641	-0.273782	-0.220087	0.0749548	0.0484381	TRUE	FALSE	5108-72_3	NOTCH3	The percentage of M9 in total plasma glycans	Total plasma glycans (neutral + charged)	GP18 / GP * 100
PGP11	SL004855	Contactin-1	GP11	2.49447e-07	0.107521	0.273773	0.240419	0.0749513	0.0578015	TRUE	FALSE	2974-61_2	CNTN1	The percentage of FA2BG2 in total plasma glycans	Total plasma glycans (neutral + charged)	GP11 / GP * 100
PGP43	SL003309	Lipopolysaccharide-binding protein	FG2S2/(FG2+FG2S1+FG2S2)	2.51712e-07	0.84356	0.273686	0.0299133	0.074904	0.000894805	TRUE	FALSE	3074-6_2	LBP	The percentage of disialylation of core-fucosylated digalactosylated structures without bisecting GlcNAc in total plasma glycans	Total plasma glycans derived traits	GP20 / SUM (GP10+GP15+GP20) * 100
PGP67	SL000346	Cathepsin H	GP10n	2.5244e-07	0.00686989	-0.273659	-0.393177	0.0748889	0.154588	TRUE	TRUE	3737-6_3	CTSH	The percentage of FA2G2 in total neutral plasma glycans (GPn)	Neutral plasma glycans	GP10 / GPn * 100
PGP70	SL002644	Epidermal growth factor receptor	G0n	2.52711e-07	0.00349458	-0.273648	-0.421913	0.0748832	0.178011	TRUE	TRUE	2677-1_1	EGFR	The percentage of agalactosylated structures in total neutral plasma glycans	Neutral plasma glycans derived traits	GP1n+GP2n
PGP54	SL000428	Follicle stimulating hormone	FBS1/FS1	2.53034e-07	0.458181	0.273636	-0.112119	0.0748766	0.0125707	FALSE	FALSE	3032-11_2	CGA FSHB	Ratio of fucosylated monosialylated structures with and without bisecting GlcNAc in total plasma glycans	Total plasma glycans derived traits	GP16 / SUM(GP13+GP15)
PGP55	SL000428	Follicle stimulating hormone	FBS1/(FS1+FBS1)	2.53034e-07	0.458181	0.273636	-0.112119	0.0748766	0.0125707	FALSE	FALSE	3032-11_2	CGA FSHB	The incidence of bisecting GlcNAc in all fucosylated monosialylated structures in total plasma glycans	Total plasma glycans derived traits	GP16 / SUM(GP13+GP15+GP16)
PGP88	SL001998	Tissue factor pathway inhibitor	FBG2n/FG2n	2.5371e-07	0.527978	0.27361	0.0954644	0.0748626	0.00911345	TRUE	FALSE	3336-50_1	TFPI	Ratio of fucosylated digalactosylated structures with and without bisecting GlcNAc in total neutral plasma glycans	Neutral plasma glycans derived traits	GP11n / GP10n
PGP89	SL001998	Tissue factor pathway inhibitor	FBG2n /(FG2n + FBG2n )	2.5371e-07	0.527978	0.27361	0.0954644	0.0748626	0.00911345	TRUE	FALSE	3336-50_1	TFPI	The incidence of bisecting GlcNAc in all fucosylated digalactosylated structures in total neutral plasma glycans	Neutral plasma glycans derived traits	GP11n / (GP10n + GP11n) * 100
PGP50	SL003328	Complement factor I	FS1/FS3	2.54324e-07	0.386692	-0.273587	0.130678	0.0748499	0.0170768	FALSE	FALSE	2567-5_6	CFI	Ratio of core-fucosylated monosialylated and trisialylated structures (without bisecting GlcNAc) in total plasma glycans	Total plasma glycans derived traits	SUM(GP13+GP15) / SUM(GP26+GP28)
PGP35	SL000572	Serum amyloid A-1 protein	GP35	2.55452e-07	0.707262	0.273545	0.0568904	0.0748268	0.00323652	TRUE	FALSE	4336-2_1	SAA1	The percentage of A4G4S[3,6,6,6]4 in total plasma glycans	Total plasma glycans (neutral + charged)	GP35 / GP * 100
PGP104	SL000268	Angiostatin	A2total	2.55466e-07	0.470395	-0.273544	0.109114	0.0748265	0.0119057	FALSE	FALSE	3710-49_2	PLG	The percentage of biantennary structures in total plasma glycans	Neutral plasma glycans derived traits	GP1+GP2+GP3+GP4+GP5+GP6+GP8+GP9+GP10+GP11+GP12+GP13+GP14+GP15+GP16+GP17+GP19+GP20+GP21
PGP102	SL000545	Plasma kallikrein	G3total	2.55849e-07	0.671261	0.27353	0.0642813	0.0748187	0.00413208	TRUE	FALSE	4152-58_2	KLKB1	The percentage of trigalactosylated structures in total plasma glycans	Neutral plasma glycans derived traits	GP22+GP23+GP24+GP25+GP26+GP27+GP28+GP29+GP32
PGP92	SL000053	Tissue-type plasminogen activator	FUC-A	2.55961e-07	0.146494	0.273527	0.217503	0.0748164	0.0473074	TRUE	FALSE	2212-69_1	PLAT	The percentage of antennary fucosylated structures in total plasma glycome	Neutral plasma glycans derived traits	GP29+GP32+GP36
PGP18	SL002506	Urokinase plasminogen activator surface receptor	GP18	2.57818e-07	0.622586	-0.273457	0.0745191	0.0747785	0.0055531	FALSE	FALSE	2652-15_1	PLAUR	The percentage of M9 in total plasma glycans	Total plasma glycans (neutral + charged)	GP18 / GP * 100
PGP58	SL000451	Heat shock 70 kDa protein 1A	GP1n	2.58893e-07	0.621869	0.273417	0.0746723	0.0747568	0.00557595	TRUE	FALSE	4124-24_2	HSPA1A	The percentage of FA2 in total neutral plasma glycans (GPn)	Neutral plasma glycans	GP1 / GPn * 100
PGP104	SL000592	Metalloproteinase inhibitor 2	A2total	2.61935e-07	0.518872	0.273307	0.0975705	0.0746956	0.00952	TRUE	FALSE	2278-61_4	TIMP2	The percentage of biantennary structures in total plasma glycans	Neutral plasma glycans derived traits	GP1+GP2+GP3+GP4+GP5+GP6+GP8+GP9+GP10+GP11+GP12+GP13+GP14+GP15+GP16+GP17+GP19+GP20+GP21
PGP111	SL000573	Serum amyloid P-component	FG3/G3total	2.62532e-07	0.194009	-0.273283	-0.195022	0.0746837	0.0380334	TRUE	FALSE	2474-54_5	APCS	The percentage of core-fucosylation of trigalactosylated structures in total plasma glycans	Neutral plasma glycans derived traits	SUM(GP26+GP28) / SUM(GP22+GP23+GP24+GP25+GP26+GP27+GP28+GP29+GP32) * 100
PGP97	SL005572	Gelsolin	S3total	2.62837e-07	0.602356	-0.273273	0.0788703	0.0746776	0.00622053	FALSE	FALSE	4775-34_3	GSN	the percentage of trisyalated structures in total plasma glycome	Neutral plasma glycans derived traits	GP24+GP25+GP26+GP27+GP28+GP29+GP30+GP31+GP32
PGP31	SL000836	Hemoglobin	GP31	2.63802e-07	0.75126	-0.273237	0.0480307	0.0746584	0.00230695	FALSE	FALSE	4915-64_2	HBA1 HBB	The percentage of A4G4S[3,3,6]3 + A4G4S[3,6,6]3 in total plasma glycans	Total plasma glycans (neutral + charged)	GP31 / GP * 100
PGP27	SL000268	Angiostatin	GP27	2.6547e-07	0.351591	0.273177	-0.140528	0.0746254	0.019748	FALSE	FALSE	3710-49_2	PLG	The percentage of A3G3S[3,3,6]3 + A3G3S[3,6,6]3 in total plasma glycans	Total plasma glycans (neutral + charged)	GP27 / GP * 100
PGP67	SL007206	Thrombospondin-2	GP10n	2.70556e-07	0.857653	-0.272995	0.027189	0.0745261	0.00073924	FALSE	FALSE	3339-33_1	THBS2	The percentage of FA2G2 in total neutral plasma glycans (GPn)	Neutral plasma glycans	GP10 / GPn * 100
PGP18	SL001998	Tissue factor pathway inhibitor	GP18	2.71374e-07	0.180508	0.272966	0.200962	0.0745103	0.0403859	TRUE	FALSE	3336-50_1	TFPI	The percentage of M9 in total plasma glycans	Total plasma glycans (neutral + charged)	GP18 / GP * 100
PGP70	SL001998	Tissue factor pathway inhibitor	G0n	2.72209e-07	0.141031	0.272936	0.220416	0.0744942	0.048583	TRUE	FALSE	3336-50_1	TFPI	The percentage of agalactosylated structures in total neutral plasma glycans	Neutral plasma glycans derived traits	GP1n+GP2n
PGP72	SL004536	Hepcidin	G2n	2.74292e-07	0.60155	-0.272863	0.0790449	0.0744543	0.00624809	FALSE	FALSE	3504-58_2	HAMP	The percentage of digalactosylated structures in total neutral plasma glycans	Neutral plasma glycans derived traits	GP8n+GP9n+GP10n+GP11n
PGP28	SL000592	Metalloproteinase inhibitor 2	GP28	2.74584e-07	0.606508	-0.272855	-0.0779721	0.0744487	0.00607964	TRUE	FALSE	2278-61_4	TIMP2	The percentage of FA3G3S[3,3,6]3 + FA3G3S[3,6,6]3 in total plasma glycans	Total plasma glycans (neutral + charged)	GP28 / GP * 100
PGP104	SL000360	Coagulation Factor X	A2total	2.76313e-07	0.970523	-0.272793	0.00560252	0.0744159	3.13883e-05	FALSE	FALSE	4878-3_1	F10	The percentage of biantennary structures in total plasma glycans	Neutral plasma glycans derived traits	GP1+GP2+GP3+GP4+GP5+GP6+GP8+GP9+GP10+GP11+GP12+GP13+GP14+GP15+GP16+GP17+GP19+GP20+GP21
PGP10	SL000525	Matrilysin	GP10	2.77786e-07	0.862913	-0.272742	0.0261744	0.074388	0.000685098	FALSE	FALSE	2789-26_2	MMP7	The percentage of FA2G2 in total plasma glycans	Total plasma glycans (neutral + charged)	GP10 / GP * 100
PGP59	SL000283	Beta-2-microglobulin	GP2n	2.80568e-07	0.050201	0.272646	0.290463	0.0743359	0.0843687	TRUE	FALSE	3485-28_2	B2M	The percentage of M5 + FA2B in total neutral plasma glycans (GPn)	Neutral plasma glycans	GP2 / GPn * 100
PGP105	SL000545	Plasma kallikrein	A3total	2.82319e-07	0.731741	0.272586	0.0519399	0.0743033	0.00269775	TRUE	FALSE	4152-58_2	KLKB1	The percentage of triiantennary structures in total plasma glycans	Neutral plasma glycans derived traits	GP22+GP23+GP24+GP25+GP26+GP27+GP28+GP29
PGP50	SL004516	Mannose-binding protein C	FS1/FS3	2.84723e-07	0.432822	0.272505	-0.118502	0.0742589	0.0140428	FALSE	FALSE	3000-66_1	MBL2	Ratio of core-fucosylated monosialylated and trisialylated structures (without bisecting GlcNAc) in total plasma glycans	Total plasma glycans derived traits	SUM(GP13+GP15) / SUM(GP26+GP28)
PGP95	SL000051	C-reactive protein	S1total	2.86802e-07	0.0628637	-0.272435	-0.2765	0.0742208	0.0764524	TRUE	FALSE	4337-49_2	CRP	the percentage of monosyalated structures in total plasma glycome	Neutral plasma glycans derived traits	GP12+GP13+GP14+GP15+GP16
PGP21	SL010450	CD48 antigen	GP21	2.95023e-07	0.618082	0.272164	-0.0754825	0.0740728	0.0056976	FALSE	FALSE	3292-75_1	CD48	The percentage of FA2BG2S[3,6]2 + FA2BG2S[6,6]2 + FA2BG2S[3,3]2 in total plasma glycans	Total plasma glycans (neutral + charged)	GP21 / GP * 100
PGP49	SL003328	Complement factor I	FtotalS1/FtotalS3	2.96926e-07	0.586936	-0.272101	0.0822297	0.0740392	0.00676172	FALSE	FALSE	2567-5_6	CFI	Ratio of all core-fucosylated monosialylated and trisialylated structures (+/- bisecting GlcNAc) in total plasma glycans	Total plasma glycans derived traits	SUM(GP13+GP15+GP16) / SUM(GP26+GP28)
PGP105	SL004015	Carboxypeptidase B2	A3total	2.97896e-07	0.116254	0.27207	0.234797	0.0740221	0.0551297	TRUE	FALSE	3518-54_2	CPB2	The percentage of triiantennary structures in total plasma glycans	Neutral plasma glycans derived traits	GP22+GP23+GP24+GP25+GP26+GP27+GP28+GP29
PGP112	SL003323	C-C motif chemokine 18	G3Fa/G3total	2.99048e-07	0.529857	0.272033	0.095032	0.0740019	0.00903108	TRUE	FALSE	3044-3_2	CCL18	The percentage of antennary-fucosylation of trigalactosylated structures in total plasma glycans	Neutral plasma glycans derived traits	SUM(GP29+GP32) / SUM(GP22+GP23+GP24+GP25+GP26+GP27+GP28+GP29+GP32) * 100
PGP58	SL001800	Tumor necrosis factor receptor superfamily member 1B	GP1n	3.00685e-07	0.00311537	0.27198	0.42656	0.0739733	0.181954	TRUE	TRUE	3152-57_1	TNFRSF1B	The percentage of FA2 in total neutral plasma glycans (GPn)	Neutral plasma glycans	GP1 / GPn * 100
PGP70	SL001996	Angiopoietin-2	G0n	3.01124e-07	0.0166063	0.271966	0.351492	0.0739656	0.123546	TRUE	TRUE	2602-2_2	ANGPT2	The percentage of agalactosylated structures in total neutral plasma glycans	Neutral plasma glycans derived traits	GP1n+GP2n
PGP23	SL001996	Angiopoietin-2	GP23	3.02454e-07	0.135217	0.271924	0.223609	0.0739426	0.050001	TRUE	FALSE	2602-2_2	ANGPT2	The percentage of A3G3S[3,3]2 in total plasma glycans	Total plasma glycans (neutral + charged)	GP23 / GP * 100
PGP18	SL007181	Non-receptor tyrosine-protein kinase TYK2	GP18	3.02849e-07	0.567139	0.271911	-0.0866011	0.0739357	0.00749975	FALSE	FALSE	5260-80_3	TYK2	The percentage of M9 in total plasma glycans	Total plasma glycans (neutral + charged)	GP18 / GP * 100
PGP37	SL000320	C5a anaphylatoxin	FGS/(FG+FGS)	3.03074e-07	0.508113	0.271904	0.100083	0.0739319	0.0100166	TRUE	FALSE	2851-63_3	C5	The percentage of sialylation of core-fucosylated galactosylated structures without bisecting GlcNAc in total plasma glycans	Total plasma glycans derived traits	SUM(GP13+GP15+GP20+GP26+GP28) / SUM(GP4+GP5+GP10+GP13+GP15+GP20+GP26+GP28) * 100
PGP40	SL004672	Tumor necrosis factor receptor superfamily member 17	FBGS/(FB+FBG+FBGS)	3.0397e-07	0.0220836	0.271876	0.336825	0.0739164	0.113451	TRUE	TRUE	2665-26_2	TNFRSF17	The percentage of sialylation of all core-fucosylated structures with bisecting GlcNAc in total plasma glycans	Total plasma glycans derived traits	SUM(GP16+GP21) / SUM(GP2+GP6+GP11+GP16+GP21) * 100
PGP37	SL004466	Heparin cofactor 2	FGS/(FG+FGS)	3.09118e-07	0.56045	0.271714	0.0880939	0.0738285	0.00776054	TRUE	FALSE	3316-58_1	SERPIND1	The percentage of sialylation of core-fucosylated galactosylated structures without bisecting GlcNAc in total plasma glycans	Total plasma glycans derived traits	SUM(GP13+GP15+GP20+GP26+GP28) / SUM(GP4+GP5+GP10+GP13+GP15+GP20+GP26+GP28) * 100
PGP2	SL003182	Integrin alpha-V: beta-5 complex	GP2	3.11742e-07	0.241564	0.271633	0.176161	0.0737842	0.0310327	TRUE	FALSE	4917-62_1	ITGAV ITGB5	The percentage of M5 + FA2B in total plasma glycans	Total plasma glycans (neutral + charged)	GP2 / GP * 100
PGP71	SL001996	Angiopoietin-2	G1n	3.16769e-07	0.187306	-0.271478	-0.197933	0.0737004	0.0391774	TRUE	FALSE	2602-2_2	ANGPT2	The percentage of monogalactosylated structures in total neutral plasma glycans	Neutral plasma glycans derived traits	GP3n+GP4n+GP5n+GP6n
PGP100	SL000022	D-dimer	G1total	3.21243e-07	0.276981	-0.271343	0.163709	0.0736269	0.0268006	FALSE	FALSE	4907-56_1	FGA FGB FGG	The percentage of monogalactosylated structures in total plasma glycans	Neutral plasma glycans derived traits	GP3+GP4+GP5+GP6+GP12+GP13
PGP70	SL004579	Macrophage mannose receptor 1	G0n	3.23768e-07	0.00478214	0.271267	0.408884	0.0735859	0.167186	TRUE	TRUE	2637-77_2	MRC1	The percentage of agalactosylated structures in total neutral plasma glycans	Neutral plasma glycans derived traits	GP1n+GP2n
PGP97	SL000414	Complement factor B	S3total	3.26786e-07	0.0533068	0.271178	0.286796	0.0735373	0.0822522	TRUE	FALSE	4129-72_1	CFB	the percentage of trisyalated structures in total plasma glycome	Neutral plasma glycans derived traits	GP24+GP25+GP26+GP27+GP28+GP29+GP30+GP31+GP32
PGP80	SL000591	Metalloproteinase inhibitor 1	FBn	3.29651e-07	0.0124454	0.271095	0.365697	0.0734916	0.133734	TRUE	TRUE	2211-9_6	TIMP1	The percentage of fucosylated structures (with bisecting GlcNAc) in total neutral plasma glycans	Neutral plasma glycans derived traits	GP2n+GP6n+GP11n
PGP93	SL000319	Complement C5	FUC-C	3.34367e-07	0.175763	-0.270957	0.203126	0.0734172	0.0412601	FALSE	FALSE	2381-52_4	C5	The percentage of core fucosylated structures in total plasma glycome	Neutral plasma glycans derived traits	GP1+GP2+GP4+GP5+GP6+GP10+GP11+GP13+GP15+GP16+GP20+GP21+GP26+GP28
PGP92	SL006522	Galectin-3-binding protein	FUC-A	3.35232e-07	0.129961	0.270942	0.226585	0.0734037	0.0513408	TRUE	FALSE	5000-52_1	LGALS3BP	The percentage of antennary fucosylated structures in total plasma glycome	Neutral plasma glycans derived traits	GP29+GP32+GP36
PGP18	SL000468	Immunoglobulin M	GP18	3.36152e-07	0.226192	-0.270905	-0.181951	0.0733893	0.0331063	TRUE	FALSE	3069-52_3	IGHM IGJ IGK@ IGL@	The percentage of M9 in total plasma glycans	Total plasma glycans (neutral + charged)	GP18 / GP * 100
PGP67	SL004536	Hepcidin	GP10n	3.45314e-07	0.647928	-0.270645	0.0691506	0.0732484	0.0047818	FALSE	FALSE	3504-58_2	HAMP	The percentage of FA2G2 in total neutral plasma glycans (GPn)	Neutral plasma glycans	GP10 / GPn * 100
PGP69	SL000320	C5a anaphylatoxin	GP18n	3.46449e-07	0.294677	0.270613	0.15788	0.0732313	0.0249262	TRUE	FALSE	2851-63_3	C5	The percentage of M9 in total neutral plasma glycans (GPn)	Neutral plasma glycans	GP18 / GPn * 100
PGP75	SL000525	Matrilysin	FG2n total /G2n	3.47179e-07	0.962562	-0.270593	0.00711655	0.0732202	5.06453e-05	FALSE	FALSE	2789-26_2	MMP7	The percentage of fucosylation of digalactosylated structures in total neutral plasma glycans	Neutral plasma glycans derived traits	(GP10n+GP11n) / G2n * 100
PGP101	SL000272	Antithrombin-III	G2total	3.49073e-07	0.644846	0.27054	-0.069799	0.0731917	0.0048719	FALSE	FALSE	3344-60_4	SERPINC1	The percentage of digalactosylated structures in total plasma glycans	Neutral plasma glycans derived traits	GP8+GP9+GP10+GP11+GP14+GP15+GP16+GP17+GP19+GP20+GP21
PGP32	SL003309	Lipopolysaccharide-binding protein	GP32	3.50163e-07	0.0640926	0.27051	0.275269	0.0731754	0.0757731	TRUE	FALSE	3074-6_2	LBP	The percentage of A4F1G3S[3,3,3]3 + A4F1G3S[3,3,6]3 + A4F1G3S[3,6,6]3 in total plasma glycans	Total plasma glycans (neutral + charged)	GP32 / GP * 100
PGP49	SL000437	Haptoglobin	FtotalS1/FtotalS3	3.53352e-07	0.147894	-0.270422	0.216769	0.0731279	0.046989	FALSE	FALSE	3054-3_2	HP	Ratio of all core-fucosylated monosialylated and trisialylated structures (+/- bisecting GlcNAc) in total plasma glycans	Total plasma glycans derived traits	SUM(GP13+GP15+GP16) / SUM(GP26+GP28)
PGP5	SL005797	Polymeric immunoglobulin receptor	GP5	3.53607e-07	0.55784	-0.270415	0.0886787	0.0731241	0.0078639	FALSE	FALSE	3216-2_2	PIGR	The percentage of FA2[3]G1 in total plasma glycans	Total plasma glycans (neutral + charged)	GP5 / GP * 100
PGP31	SL010288	Carbonic anhydrase 6	GP31	3.54624e-07	0.247375	-0.270387	-0.174038	0.0731091	0.0302891	TRUE	FALSE	3352-80_3	CA6	The percentage of A4G4S[3,3,6]3 + A4G4S[3,6,6]3 in total plasma glycans	Total plasma glycans (neutral + charged)	GP31 / GP * 100
PGP79	SL004151	Interleukin-15 receptor subunit alpha	FG2n/G2n	3.55142e-07	0.0366573	-0.270373	-0.309068	0.0731014	0.0954861	TRUE	TRUE	3445-53_2	IL15RA	The percentage of fucosylation of digalactosylated structures (without bisecting GlcNAc) in total neutral plasma glycans	Neutral plasma glycans derived traits	GP10n / G2n * 100
PGP15	SL000319	Complement C5	GP15	3.56371e-07	0.0941594	-0.27034	0.249741	0.0730833	0.0623707	FALSE	FALSE	2381-52_4	C5	The percentage of FA2G2S[6]1 + FA2G2S[3]1 in total plasma glycans	Total plasma glycans (neutral + charged)	GP15 / GP * 100
PGP4	SL004400	Coagulation factor IXab	GP4	3.5665e-07	0.279197	-0.270332	-0.162966	0.0730792	0.0265579	TRUE	FALSE	5307-12_3	F9	The percentage of FA2[6]G1 in total plasma glycans	Total plasma glycans (neutral + charged)	GP4 / GP * 100
PGP6	SL000320	C5a anaphylatoxin	GP6	3.64101e-07	0.304632	-0.270131	-0.154701	0.0729709	0.0239323	TRUE	FALSE	2851-63_3	C5	The percentage of FA2[6]BG1 in total plasma glycans	Total plasma glycans (neutral + charged)	GP6 / GP * 100
PGP71	SL000525	Matrilysin	G1n	3.73074e-07	0.399506	-0.269895	0.127216	0.0728433	0.0161838	FALSE	FALSE	2789-26_2	MMP7	The percentage of monogalactosylated structures in total neutral plasma glycans	Neutral plasma glycans derived traits	GP3n+GP4n+GP5n+GP6n
PGP68	SL006108	CD5 antigen-like	GP11n	3.73221e-07	0.0345943	0.269891	0.312311	0.0728412	0.0975382	TRUE	TRUE	3293-2_4	CD5L	The percentage of FA2BG2 in total neutral plasma glycans (GPn)	Neutral plasma glycans	GP11 / GPn * 100
PGP108	SL000268	Angiostatin	Btotal	3.73572e-07	0.0841425	-0.269882	-0.257426	0.0728363	0.0662682	TRUE	FALSE	3710-49_2	PLG	The percentage of glycan structures with bisecting GlcNAc in total plasma glycans	Neutral plasma glycans derived traits	GP2+GP3+GP6+GP9+GP11+GP12+GP16+GP21
PGP97	SL000325	Complement component C9	S3total	3.76891e-07	0.553317	0.269796	0.0896951	0.07279	0.00804522	TRUE	FALSE	3060-43_2	C9	the percentage of trisyalated structures in total plasma glycome	Neutral plasma glycans derived traits	GP24+GP25+GP26+GP27+GP28+GP29+GP30+GP31+GP32
PGP49	SL004516	Mannose-binding protein C	FtotalS1/FtotalS3	3.91635e-07	0.540925	0.269423	-0.0925002	0.0725889	0.00855629	FALSE	FALSE	3000-66_1	MBL2	Ratio of all core-fucosylated monosialylated and trisialylated structures (+/- bisecting GlcNAc) in total plasma glycans	Total plasma glycans derived traits	SUM(GP13+GP15+GP16) / SUM(GP26+GP28)
PGP38	SL016928	SLAM family member 7	FBGS/(FBG+FBGS)	3.92405e-07	0.0175621	0.269404	0.348663	0.0725786	0.121566	TRUE	TRUE	5487-7_3	SLAMF7	The percentage of sialylation of core-fucosylated galactosylated structures with bisecting GlcNAc in total plasma glycans	Total plasma glycans derived traits	SUM(GP16+GP21) / SUM(GP6+GP11+GP16+GP21) * 100
PGP4	SL008574	Osteomodulin	GP4	3.95113e-07	0.0191456	0.269337	0.344252	0.0725425	0.11851	TRUE	TRUE	5358-3_3	OMD	The percentage of FA2[6]G1 in total plasma glycans	Total plasma glycans (neutral + charged)	GP4 / GP * 100

## Sheet: ST4 - R2 matrix
p QMDiab < 3.964856e-07				Protein ID	SL000467	SL000468	SL004466	SL014008	SL006108	SL000051	SL000357	SL004400	SL008609	SL016928	SL004676	SL000591	SL006522	SL001996	SL004672	SL000283	SL005764	SL006910	SL003323	SL009089	SL000017	SL000250	SL007206	SL003324	SL001777	SL005574	SL003309	SL000064	SL003764	SL001998	SL004579	SL001800	SL000451	SL004015	SL000440	SL006694	SL004151	SL002528	SL000572	SL000320	SL000346	SL002644	SL008574
p TwinsUK < 0.05				SeqID	3700-15_4	3069-52_3	3316-58_1	4549-78_2	3293-2_4	4337-49_2	4876-32_1	5307-12_3	3311-27_1	5487-7_3	2685-21_2	2211-9_6	5000-52_1	2602-2_2	2665-26_2	3485-28_2	5028-59_1	3364-76_2	3044-3_2	3461-58_1	3050-7_2	3024-18_2	3339-33_1	3077-66_2	2609-59_2	3343-1_4	3074-6_2	3378-49_2	4498-62_2	3336-50_1	2637-77_2	3152-57_1	4124-24_2	3518-54_2	2768-56_2	3604-6_4	3445-53_2	2692-74_2	4336-2_1	2851-63_3	3737-6_3	2677-1_1	5358-3_3
same trend				Gene Name	IGHG1 IGHG2 IGHG3 IGHG4 IGK@ IGL@	IGHM IGJ IGK@ IGL@	SERPIND1	FUT5	CD5L	CRP	F9	F9	FCGR3B	SLAMF7	IGFBP5	TIMP1	LGALS3BP	ANGPT2	TNFRSF17	B2M	CD163	CTSV	CCL18	BCAN	VWF	SERPINF2	THBS2	F10	CST3	ACY1	LBP	KLK7	NCAM1	TFPI	MRC1	TNFRSF1B	HSPA1A	CPB2	HPX	CNDP1	IL15RA	PLA2G2A	SAA1	C5	CTSH	EGFR	OMD
Glycan ID	Glycan Class	Trait	Description	Formula	Immunoglobulin G	Immunoglobulin M	Heparin cofactor 2	Alpha-(1,3)-fucosyltransferase 5	CD5 antigen-like	C-reactive protein	Coagulation factor IX	Coagulation factor IXab	Low affinity immunoglobulin gamma Fc region receptor III-B	SLAM family member 7	Insulin-like growth factor-binding protein 5	Metalloproteinase inhibitor 1	Galectin-3-binding protein	Angiopoietin-2	Tumor necrosis factor receptor superfamily member 17	Beta-2-microglobulin	Scavenger receptor cysteine-rich type 1 protein M130	Cathepsin L2	C-C motif chemokine 18	Brevican core protein	von Willebrand factor	Alpha-2-antiplasmin	Thrombospondin-2	Coagulation factor Xa	Cystatin-C	Aminoacylase-1	Lipopolysaccharide-binding protein	Kallikrein-7	Neural cell adhesion molecule 1, 120 kDa isoform	Tissue factor pathway inhibitor	Macrophage mannose receptor 1	Tumor necrosis factor receptor superfamily member 1B	Heat shock 70 kDa protein 1A	Carboxypeptidase B2	Hemopexin	Beta-Ala-His dipeptidase	Interleukin-15 receptor subunit alpha	Phospholipase A2, membrane associated	Serum amyloid A-1 protein	C5a anaphylatoxin	Cathepsin H	Epidermal growth factor receptor	Osteomodulin
PGP69	Neutral plasma glycans	GP18n	The percentage of M9 in total neutral plasma glycans (GPn)	GP18 / GPn * 100	-0.475264	0	0	0	0	0	0	0	0	0	0	0	0	0	0	0	0	0	0	0	0	0	0	0	0	0	0	0	0	0	0	0	0	0	0	0	0	0	0	0	0	0	0
PGP93	Neutral plasma glycans derived traits	FUC-C	The percentage of core fucosylated structures in total plasma glycome	GP1+GP2+GP4+GP5+GP6+GP10+GP11+GP13+GP15+GP16+GP20+GP21+GP26+GP28	0.456143	0	0	0	0	0	0	0	0	0	0	0	0	0	0	0	0	0	0	0	0	0	0	0	0	0	0	0	0	0	0	0	0	0	0	0	0	0	0	0	0	0	0
PGP16	Total plasma glycans (neutral + charged)	GP16	The percentage of FA2BG2S[3]1 + FA2BG2S[6]1 in total plasma glycans	GP16 / GP * 100	0	0.352732	0	0	0.25767	0	0	0	0	0	0	0	0	0	0.128462	0	0	0	0	0	0	0	0	0	0	0	0	0	0	0	0	0	0	0	0	0	0	0	0	0	0	0	0
PGP97	Neutral plasma glycans derived traits	S3total	the percentage of trisyalated structures in total plasma glycome	GP24+GP25+GP26+GP27+GP28+GP29+GP30+GP31+GP32	0	0	0.285847	0	0	0.198851	0.14291	0.151711	0	0	0	0	0	0	0	0	0	0	0	0	0	0	0	0	0	0	0	0	0	0	0	0	0	0	0	0	0	0	0	0	0	0	0
PGP24	Total plasma glycans (neutral + charged)	GP24	The percentage of A3G3S[3,3,3]3 in total plasma glycans	GP24 / GP * 100	0	0	0	0.279583	0	0	0	0	0	0	0	0	0	0	0	0	0	0	0	0	0	0	0	0	0	0	0	0	0	0	0	0	0	0	0	0	0	0	0	0	0	0	0
PGP102	Neutral plasma glycans derived traits	G3total	The percentage of trigalactosylated structures in total plasma glycans	GP22+GP23+GP24+GP25+GP26+GP27+GP28+GP29+GP32	0	0	0.275888	0	0	0.092967	0	0	0	0	0	0	0	0	0	0	0	0	0	0	0	0	0	0	0	0	0	0	0	0	0	0	0	0	0	0	0	0	0	0	0	0	0
PGP105	Neutral plasma glycans derived traits	A3total	The percentage of triiantennary structures in total plasma glycans	GP22+GP23+GP24+GP25+GP26+GP27+GP28+GP29	0	0	0.267027	0	0	0.0823933	0	0	0	0	0	0	0	0	0	0	0	0	0	0	0	0	0	0	0	0	0	0	0	0	0	0	0	0	0	0	0	0	0	0	0	0	0
PGP44	Total plasma glycans derived traits	FBG2S1/(FBG2+FBG2S1+FBG2S2)	The percentage of monosialylation of core-fucosylated digalactosylated structures with bisecting GlcNAc in total plasma glycans	GP16 / SUM (GP11+GP16+GP21) * 100	0	0.261686	0	0	0	0	0	0	0	0	0	0	0	0	0	0	0	0	0	0	0	0	0	0	0	0	0	0	0	0	0	0	0	0	0	0	0	0	0	0	0	0	0
PGP30	Total plasma glycans (neutral + charged)	GP30	The percentage of A4G4S[3,3,3]3 in total plasma glycans	GP30 / GP * 100	0	0	0	0.259848	0	0	0	0	0	0	0	0	0	0	0	0	0	0	0	0	0	0	0	0	0	0	0	0	0	0	0	0	0	0	0	0	0	0	0	0	0	0	0
PGP65	Neutral plasma glycans	GP8n	The percentage of A2G2 in total neutral plasma glycans (GPn)	GP8 / GPn * 100	-0.259784	0	0	0	0	0	0	0	0	0	0	0	0	0	0	0	0	0	0	0	0	0	0	0	0	0	0	0	0	0	0	0	0	0	0	0	0	0	0	0	0	0	0
PGP32	Total plasma glycans (neutral + charged)	GP32	The percentage of A4F1G3S[3,3,3]3 + A4F1G3S[3,3,6]3 + A4F1G3S[3,6,6]3 in total plasma glycans	GP32 / GP * 100	0	0	0	0.259243	0	0	0	0	0	0	0	0	0	0	0	0	0	0	0	0	0	0	0	0	0	0	0	0	0	0	0	0	0	0	0	0	0	0	0	0	0	0	0
PGP11	Total plasma glycans (neutral + charged)	GP11	The percentage of FA2BG2 in total plasma glycans	GP11 / GP * 100	0	0.234338	0	0	0	0	0	-0.0845052	0	0	0	0	0	0	0	0	0	0	0	0	0	0	0	0	0	0	0	0	0	0	0	0	0	0	0	0	0	0	0	0	0	0	0
PGP106	Neutral plasma glycans derived traits	A2total	The percentage of tetraantenary structures in total plasma glycans	GP30+GP31+GP32+GP33+GP34+GP35+GP36	0	0	0	0.23273	0	0	0	0	0	0	0	0	0	0	0	0	0	0	0	0	0	0	0	0	0	0	0	0	0	0	0	0	0	0	0	0	0	0	0	0	0	0	0
PGP110	Neutral plasma glycans derived traits	G4S3/G4S4	Ratio of trisialylated and tetrasialylated tetragalactosylated structures in total plasma glycans	SUM(GP30+GP31) / SUM(GP33+GP34+GP35+GP36)	0	0	0	0.225537	0	0	0	0	0	0	0	0	0	0	0	0	0	0	0	0	0	0	0	0	0	0	0	0	0	0	0	0	0	0	0	0	0	0	0	0	0	0	0
PGP103	Neutral plasma glycans derived traits	G4total	The percentage of tetragalactosylated structures in total plasma glycans	GP30+GP31+GP33+GP34+GP35+GP36	0	0	0	0.221333	0	0	0	0	0	0	0	0	0	0	0	0	0	0	0	0	0	0	0	0	0	0	0	0	0	0	0	0	0	0	0	0	0	0	0	0	0	0	0
PGP42	Total plasma glycans derived traits	FG2S1/(FG2+FG2S1+FG2S2)	The percentage of monosialylation of core-fucosylated digalactosylated structures without bisecting GlcNAc in total plasma glycans	GP15 / SUM(GP10+GP15 + GP20) * 100	0	0.207946	0	0	0.0927321	0	0	0	0	0	0	0	0	0	0	0	0	0	0	0	0	0	0	0	0	0	0	0	0	0	0	0	0	0	0	0	0	0	0	0	0	0	0
PGP36	Total plasma glycans (neutral + charged)	GP36	The percentage of A4F1G4S[3,3,3,6]4 in total plasma glycans	GP36 / GP * 100	0	0	0	0.206428	0	0	0	0	0	0	0	0	0	0	0	0	0	0	0	0	0	0	0	0	0	0	0	0	0	0	0	0	0	0	0	0	0	0	0	0	0	0	0
PGP48	Total plasma glycans derived traits	FBS1/FBS2	Ratio of fucosylated monosialylated and disialylated structures (with bisecting GlcNAc) in total plasma glycans	GP16 / GP21	0	0.201895	0	0	0	0	0	0	0	0	0	0	0	0	0	0	0	0	0	0	0	0	0	0	0	0	0	0	0	0	0	0	0	0	0	0	0	0	0	0	0	0	0
PGP29	Total plasma glycans (neutral + charged)	GP29	The percentage of A3F1G3S[3,3,3]3 + A3F1G3S[3,3,6]3in total plasma glycans	GP29 / GP * 100	0	0	0	0	0	0.195269	0.19538	0.195282	0	0	0	0	0	0	0	0	0	0	0	0	0	0	0.0933586	0	0	0	0	0	0	0.0987199	0	0	0	0	0	0	0	0	0	0	0	0	0
PGP3	Total plasma glycans (neutral + charged)	GP3	The percentage of A2[6]BG1 in total plasma glycans	GP3 / GP * 100	0	0	0	0	0	0	0	0	0.192463	0	0	0	0	0	0	0	0	0	0	0	0	0	0	0	0	0	0	0	0	0	0	0	0	0	0	0	0	0	0	0	0	0	0
PGP75	Neutral plasma glycans derived traits	FG2n total /G2n	The percentage of fucosylation of digalactosylated structures in total neutral plasma glycans	(GP10n+GP11n) / G2n * 100	0.192452	0	0	0	0	0	0	0	0	0	0	0	0	0	0	0	0	0	0	0	0	0	0	0	0	0	0	0	0	0	0	0	0	0	0	0	0	0	0	0	0	0	0
PGP14	Total plasma glycans (neutral + charged)	GP14	The percentage of A2G2S[6]1 + A2G2S[3]1 in total plasma glycans	GP14 / GP * 100	-0.191958	0	0	0	0	0	0	0	0	0	0	0	0	0	0	0	0	0	0	0	0	0	0	0	0	0	0	0	0	0	0	0	0	0	0	0	0	0	0	0	0	0	0
PGP92	Neutral plasma glycans derived traits	FUC-A	The percentage of antennary fucosylated structures in total plasma glycome	GP29+GP32+GP36	0	0	0	0.16289	0	0	0.164697	0	0	0	0	0	0	0	0	0	0	0	0	0	0	0	0.0846231	0	0	0	0.103	0	0	0.0875838	0	0	0	0	0	0	0	0.0793809	0	0	0	0	0
PGP108	Neutral plasma glycans derived traits	Btotal	The percentage of glycan structures with bisecting GlcNAc in total plasma glycans	GP2+GP3+GP6+GP9+GP11+GP12+GP16+GP21	0.116905	0.136117	0	0	0.162771	0	0	0	0	0	0	0	0	0	0	0	0	0	0	0	0	0	0	0	0	0	0	0	0	0	0	0	0	0	0	0	0	0	0	-0.078715	0	0	0
PGP54	Total plasma glycans derived traits	FBS1/FS1	Ratio of fucosylated monosialylated structures with and without bisecting GlcNAc in total plasma glycans	GP16 / SUM(GP13+GP15)	0	0.160573	0	0	0.130333	0	0	0	0	0	0	0	0	0	0	0	0	0	0	0	0	0	0	0	0	0	0	0	0	0	0	0	0	0	0	0	0	0	0	0	0	0	0
PGP55	Total plasma glycans derived traits	FBS1/(FS1+FBS1)	The incidence of bisecting GlcNAc in all fucosylated monosialylated structures in total plasma glycans	GP16 / SUM(GP13+GP15+GP16)	0	0.160573	0	0	0.130333	0	0	0	0	0	0	0	0	0	0	0	0	0	0	0	0	0	0	0	0	0	0	0	0	0	0	0	0	0	0	0	0	0	0	0	0	0	0
PGP22	Total plasma glycans (neutral + charged)	GP22	The percentage of A3G3S[3,6]2 in total plasma glycans	GP22 / GP * 100	0	0	0.152885	0	0	0	0	0	0	0	0	0	0	0	0	0	0	0	0	0	0	0	0	0	0	0	0	0	0	0	0	0	0	0	0	0	0	0	0	0	0	0	0
PGP112	Neutral plasma glycans derived traits	G3Fa/G3total	The percentage of antennary-fucosylation of trigalactosylated structures in total plasma glycans	SUM(GP29+GP32) / SUM(GP22+GP23+GP24+GP25+GP26+GP27+GP28+GP29+GP32) * 100	0	0	0	0.147935	0	0	0	0	0	0	0	0	0.112429	0	0	0	0	0	0	0	0	0	0.0950284	0	0	0.0966022	0	0	0	0.0812677	0	0	0.0905919	0	0	0	0	0	0	0	0	0	0
PGP21	Total plasma glycans (neutral + charged)	GP21	The percentage of FA2BG2S[3,6]2 + FA2BG2S[6,6]2 + FA2BG2S[3,3]2 in total plasma glycans	GP21 / GP * 100	0	0	0	0	0	0	0	0	0	0.142361	0	0	0	0	0	0	0	0	0	0	0	0	0	0	0	0	0	0	0	0	0	0	0	0	0	0	0	0	0	0	0	0	0
PGP67	Neutral plasma glycans	GP10n	The percentage of FA2G2 in total neutral plasma glycans (GPn)	GP10 / GPn * 100	0	0	0	0	0	0	0	0	0	0	0.137881	-0.0828887	0	-0.0985844	0	-0.114501	-0.118796	0	-0.110685	0	0	0.107059	0	0	-0.104196	0	0	0	0	0	-0.0922828	-0.0934441	0	0	0	0	-0.0799173	0	0	0	-0.0748889	0	0
PGP2	Total plasma glycans (neutral + charged)	GP2	The percentage of M5 + FA2B in total plasma glycans	GP2 / GP * 100	0	0	-0.103526	0	0	0	0	0	0	0	0	0.134648	0	0	0	0	0	0	0	0	0	0	0	0	0	0	0	0	0	0	0	0	0	0	0	0	0	0	0	0	0	0	0
PGP17	Total plasma glycans (neutral + charged)	GP17	The percentage of A2G2S[3,6]2 + A2G2S[3,3]2 in total plasma glycans	GP17 / GP * 100	0	0	0	0	0	0	0	0	0	0	0	0	-0.130418	0	0	0	0	0	0	0	0	0	-0.106759	0	0	-0.103027	0	0	0	0	0	0	0	0	0	0	0	0	0	0	0	0	0
PGP10	Total plasma glycans (neutral + charged)	GP10	The percentage of FA2G2 in total plasma glycans	GP10 / GP * 100	0	0	0	0	0	0	0	0	0	0	0	0	0	-0.129399	0	0	-0.0756707	0	-0.0961223	0.083608	0	0	0	0	0	0	0	0	0	0	-0.0938839	0	0	0	0	0	0	0	0	0	0	0	0
PGP47	Total plasma glycans derived traits	FS1/FS2	Ratio of fucosylated monosialylated and disialylated structures (without bisecting GlcNAc) in total plasma glycans	SUM(GP13+GP15) / GP20	0	0	0	0	0	0	-0.0994245	-0.124707	0	0	0	0	0	0	0	0	0	0	0	0	0	0	0	0	0	0	0	0	0	0	0	0	0	0	0	0	0	0	0	0	0	0	0
PGP70	Neutral plasma glycans derived traits	G0n	The percentage of agalactosylated structures in total neutral plasma glycans	GP1n+GP2n	0	0	0	0	0	0	0	0	0	0	-0.109245	0.0983739	0	0.0739656	0	0.123252	0	0	0.103604	0	0	-0.103026	0	0	0.100496	0	0	0	0	0	0.0735859	0.0828415	0	0	0	-0.0828287	0	0	0	0	0	-0.0748832	0
PGP59	Neutral plasma glycans	GP2n	The percentage of M5 + FA2B in total neutral plasma glycans (GPn)	GP2 / GPn * 100	0	0	0	0	0	0	0	0	0	0	-0.0769484	0.121314	0	0	0	0	0	-0.115525	0	0	0	0	0	0	0	0	0	-0.10126	0	0	0	0	0	0	0	0	0	0	0	0	0	0	0
PGP53	Total plasma glycans derived traits	FBStotal/FStotal	Ratio of all core-fucosylated sialylated structures with and without bisecting GlcNAc in total plasma glycans	SUM(GP16+GP21) / SUM(GP13+GP15+GP20+GP26+GP28)	0	0.108951	0	0	0.120445	0	0	0	0	0	0	0	0	0	0	0	0	0	0	0	0	0	0	0	0	0	0	0	0	0	0	0	0	0	0	0	0	0	0	0	0	0	0
PGP68	Neutral plasma glycans	GP11n	The percentage of FA2BG2 in total neutral plasma glycans (GPn)	GP11 / GPn * 100	0	0.119874	0	0	0.0728412	0	0	0	0	0	0	0	0	0	0	0	0	0	0	0	0	0	0	0	0	0	0	0	0	0	0	0	0	0	0	0	0	0	0	0	0	0	0
PGP43	Total plasma glycans derived traits	FG2S2/(FG2+FG2S1+FG2S2)	The percentage of disialylation of core-fucosylated digalactosylated structures without bisecting GlcNAc in total plasma glycans	GP20 / SUM (GP10+GP15+GP20) * 100	0	0	0	0	0	0	0	0	0	0	0	0	0	0.11818	0	0	0	0	0	-0.107758	0	0	0	0	0	0	0	0	0	0	0.0963395	0	0	0	0	0	0	0	0	0	0	0	0
PGP72	Neutral plasma glycans derived traits	G2n	The percentage of digalactosylated structures in total neutral plasma glycans	GP8n+GP9n+GP10n+GP11n	0	0	0	0	0	0	0	0	0	0	0.116347	-0.0806639	0	0	0	-0.0972556	0	0	-0.111012	0	0	0.0934728	0	0	-0.0873676	0	0	0	0	0	0	0	0	0	0	0.0758458	0	0	0	0	0	0	0
PGP60	Neutral plasma glycans	GP3n	The percentage of A2[6]BG1 in total neutral plasma glycans (GPn)	GP3 / GPn * 100	0	0	0	0	0	0	0	0	0.108954	0	0	0	0	0	0	0	0	0	0	0	0	0	0	0	0	0	0	0	0	0	0	0	0	0	0	0	0	0	0	0	0	0	0
PGP91	Neutral plasma glycans derived traits	BG2n/(FG2n + FBG2n)	Ratio of afucosylated digalactosylated structures with bisecting GlcNAc and all fucosylated digalactosylated structures (+/- bisecting GlcNAc) in total neutral plasma glycans	GP9n / (GP10n + GP11n)	0	0	0	0	0	0	0	0	0	0	0	0	0	0	0	0	0	0	0	0	0.107238	0	0	0	0	0	0	0	0	0	0	0	0	0	0	0	0	0	0	0	0	0	0
PGP27	Total plasma glycans (neutral + charged)	GP27	The percentage of A3G3S[3,3,6]3 + A3G3S[3,6,6]3 in total plasma glycans	GP27 / GP * 100	0	0	0	0	0	0	0	0	0	0	0	0	0	0	0	0	0	0	0	0	0	0	0	0.106751	0	0	0	0	0	0	0	0	0	0.0847269	0	0	0	0	0	0	0	0	0
PGP58	Neutral plasma glycans	GP1n	The percentage of FA2 in total neutral plasma glycans (GPn)	GP1 / GPn * 100	0	0	0	0	0	0	0	0	0	0	-0.0853886	0	0	0	0	0.10613	0	0	0.101653	0	0	-0.0884122	0	0	0.0830795	0	0	0	0	0	0	0.0739733	0	0	0	0	0	0	0	0	0	0	0
PGP19	Total plasma glycans (neutral + charged)	GP19	The percentage of A2G2S[3,6]2 + A2G2S[6,6]2 + A2G2S[3,3]2 in total plasma glycans	GP19 / GP * 100	0	0	0	0	0	0	0	0	0	-0.102023	0	0	0	0	0	0	0	0	0	0	0	0	0	0	0	0	0	0	0	0	0	0	0	0	0	0	0	0	0	0	0	0	0
PGP31	Total plasma glycans (neutral + charged)	GP31	The percentage of A4G4S[3,3,6]3 + A4G4S[3,6,6]3 in total plasma glycans	GP31 / GP * 100	0	0	0	0	0	0	0	0	0	0	0	0	0	0	0	0	0	0	0	0	0	0	0	0	0	0	0	0	-0.101108	0	0	0	0	0	0	0	0	0	0.0792354	0	0	0	0
PGP46	Total plasma glycans derived traits	FtotalS1/FtotalS2	Ratio of all fucosylated monosialylated and disialylated structures (+/- bisecting GlcNAc) in total plasma glycans	SUM(GP13+GP15+GP16) / SUM(GP20+GP21)	0	0	0	0	0	0	0	-0.097804	0	0	0	0	0	0	0	0	0	0	0	0	0	0	0	0	0	0	0	0	0	0	-0.0762006	0	0	0	0	0	0	0	0	0	0	0	0
PGP99	Neutral plasma glycans derived traits	G0total	The percentage of agalactosylated structures in total plasma glycans	GP1+GP2	0	0	-0.0942541	0	0	0	0	0	0	0	0	0.0786299	0	0	0	0.0871849	0	0	0	0	0	0	0	0	0	0	0	0	0	0	0	0	0	0	0	0	0	0	0	0	0	0	0
PGP83	Neutral plasma glycans derived traits	FBG2n/G2n	The percentage of fucosylation of digalactosylated structures (with bisecting GlcNAc) in total neutral plasma glycans	GP11n / G2n * 100	0	0	0	0	0.0911049	0	0	0	0	0	0	0	0	0	0	0	0	0	0	0	0	0	0	0	0	0	0	0	0	0	0	0	0	0	0	0	0	0	0	0	0	0	0
PGP15	Total plasma glycans (neutral + charged)	GP15	The percentage of FA2G2S[6]1 + FA2G2S[3]1 in total plasma glycans	GP15 / GP * 100	0	0	0	0	0	0	0	0	0	0	0.0909963	0	0	-0.0783028	0	0	0	0	0	0	0	0	0	0	0	0	0	0	0	0	0	0	0	0	0	0	0	0	0	0	0	0	0
PGP34	Total plasma glycans (neutral + charged)	GP34	The percentage of A4G4S[3,3,3,6]4 in total plasma glycans	GP34 / GP * 100	0	0	0	0	0	0	0	0	0	0	0	0	0	0	0	0	0	0	0	0	0	0	0	0	0	0	0	0	0	0	0	0	0	0	0.0837299	0	0	0	0	0	0	0	0
PGP113	Neutral plasma glycans derived traits	G4Fa/G4total	The percentage of antennary-fucosylation of tetragalactosylated structures in total plasma glycans	GP36 / SUM(GP30+GP31+GP33+GP34+GP35+GP36) * 100	0	0	-0.0836732	0	0	0	0	0	0	0	0	0	0	0	0	0	0	0	0	0	0	0	0	0	0	0	0	0	0	0	0	0	0	0	0	0	0	0	0	0	0	0	0
PGP1	Total plasma glycans (neutral + charged)	GP1	The percentage of FA2 in total plasma glycans	GP1 / GP * 100	0	0	-0.0827883	0	0	0	0	0	0	0	0	0	0	0	0	0.0768416	0	0	0	0	0	0	0	0	0	0	0	0	0	0	0	0	0	0	0	0	0	0	0	0	0	0	0
PGP9	Total plasma glycans (neutral + charged)	GP9	The percentage of A2BG2 in total plasma glycans	GP9 / GP * 100	0	0	0	0	0	-0.0772643	0	0	0	0	0	0	0	0	0	0	0	0	0	0	0	0	0	0	0	0	0	0	0	0	0	0	0	0	0	0	0	0	0	0	0	0	0
PGP56	Total plasma glycans derived traits	FBS2/FS2	Ratio of fucosylated disialylated structures with and without bisecting GlcNAc in total plasma glycans	GP21 / GP20	0	0	0	0	0.0766594	0	0	0	0	0	0	0	0	0	0	0	0	0	0	0	0	0	0	0	0	0	0	0	0	0	0	0	0	0	0	0	0	0	0	0	0	0	0
PGP57	Total plasma glycans derived traits	FBS2/(FS2+FBS2)	The incidence of bisecting GlcNAc in all fucosylated disialylated structures in total plasma glycans	GP21 / SUM(GP20+GP21)	0	0	0	0	0.0766594	0	0	0	0	0	0	0	0	0	0	0	0	0	0	0	0	0	0	0	0	0	0	0	0	0	0	0	0	0	0	0	0	0	0	0	0	0	0
PGP109	Neutral plasma glycans derived traits	G3S2/G3S3	Ratio of disialylated and trisialylated trigalactosylated structures in total plasma glycans	SUM(GP22+GP23) / SUM(GP24+GP25+GP26+GP27+GP28+GP29+GP32)	0	0	0	0	0	-0.0764085	0	0	0	0	0	0	0	0	0	0	0	0	0	0	0	0	0	0	0	0	0	0	0	0	0	0	0	0	0	0	0	0	0	0	0	0	0
PGP40	Total plasma glycans derived traits	FBGS/(FB+FBG+FBGS)	The percentage of sialylation of all core-fucosylated structures with bisecting GlcNAc in total plasma glycans	SUM(GP16+GP21) / SUM(GP2+GP6+GP11+GP16+GP21) * 100	0	0.0750961	0	0	0	0	0	0	0	0	0	0	0	0	0.0739164	0	0	0	0	0	0	0	0	0	0	0	0	0	0	0	0	0	0	0	0	0	0	0	0	0	0	0	0
PGP80	Neutral plasma glycans derived traits	FBn	The percentage of fucosylated structures (with bisecting GlcNAc) in total neutral plasma glycans	GP2n+GP6n+GP11n	0	0	0	0	0	0	0	0	0	0	0	0.0734916	0	0	0	0	0	0	0	0	0	0	0	0	0	0	0	0	0	0	0	0	0	0	0	0	0	0	0	0	0	0	0
PGP79	Neutral plasma glycans derived traits	FG2n/G2n	The percentage of fucosylation of digalactosylated structures (without bisecting GlcNAc) in total neutral plasma glycans	GP10n / G2n * 100	0	0	0	0	0	0	0	0	0	0	0	0	0	0	0	0	0	0	0	0	0	0	0	0	0	0	0	0	0	0	0	0	0	0	0	0	-0.0731014	0	0	0	0	0	0
PGP38	Total plasma glycans derived traits	FBGS/(FBG+FBGS)	The percentage of sialylation of core-fucosylated galactosylated structures with bisecting GlcNAc in total plasma glycans	SUM(GP16+GP21) / SUM(GP6+GP11+GP16+GP21) * 100	0	0	0	0	0	0	0	0	0	0.0725786	0	0	0	0	0	0	0	0	0	0	0	0	0	0	0	0	0	0	0	0	0	0	0	0	0	0	0	0	0	0	0	0	0
PGP4	Total plasma glycans (neutral + charged)	GP4	The percentage of FA2[6]G1 in total plasma glycans	GP4 / GP * 100	0	0	0	0	0	0	0	0	0	0	0	0	0	0	0	0	0	0	0	0	0	0	0	0	0	0	0	0	0	0	0	0	0	0	0	0	0	0	0	0	0	0	0.0725425

## Sheet: ST5 - R2 matrix transposed
p QMDiab < 3.964856e-07			Glycan ID	PGP69	PGP93	PGP16	PGP97	PGP24	PGP102	PGP105	PGP44	PGP30	PGP65	PGP32	PGP11	PGP106	PGP110	PGP103	PGP42	PGP36	PGP48	PGP29	PGP3	PGP75	PGP14	PGP92	PGP108	PGP54	PGP55	PGP22	PGP112	PGP21	PGP67	PGP2	PGP17	PGP10	PGP47	PGP70	PGP59	PGP53	PGP68	PGP43	PGP72	PGP60	PGP91	PGP27	PGP58	PGP19	PGP31
p TwinsUK < 0.05			Glycan Class	Neutral plasma glycans	Neutral plasma glycans derived traits	Total plasma glycans (neutral + charged)	Neutral plasma glycans derived traits	Total plasma glycans (neutral + charged)	Neutral plasma glycans derived traits	Neutral plasma glycans derived traits	Total plasma glycans derived traits	Total plasma glycans (neutral + charged)	Neutral plasma glycans	Total plasma glycans (neutral + charged)	Total plasma glycans (neutral + charged)	Neutral plasma glycans derived traits	Neutral plasma glycans derived traits	Neutral plasma glycans derived traits	Total plasma glycans derived traits	Total plasma glycans (neutral + charged)	Total plasma glycans derived traits	Total plasma glycans (neutral + charged)	Total plasma glycans (neutral + charged)	Neutral plasma glycans derived traits	Total plasma glycans (neutral + charged)	Neutral plasma glycans derived traits	Neutral plasma glycans derived traits	Total plasma glycans derived traits	Total plasma glycans derived traits	Total plasma glycans (neutral + charged)	Neutral plasma glycans derived traits	Total plasma glycans (neutral + charged)	Neutral plasma glycans	Total plasma glycans (neutral + charged)	Total plasma glycans (neutral + charged)	Total plasma glycans (neutral + charged)	Total plasma glycans derived traits	Neutral plasma glycans derived traits	Neutral plasma glycans	Total plasma glycans derived traits	Neutral plasma glycans	Total plasma glycans derived traits	Neutral plasma glycans derived traits	Neutral plasma glycans	Neutral plasma glycans derived traits	Total plasma glycans (neutral + charged)	Neutral plasma glycans	Total plasma glycans (neutral + charged)	Total plasma glycans (neutral + charged)
same trend			Trait	GP18n	FUC-C	GP16	S3total	GP24	G3total	A3total	FBG2S1/(FBG2+FBG2S1+FBG2S2)	GP30	GP8n	GP32	GP11	A2total	G4S3/G4S4	G4total	FG2S1/(FG2+FG2S1+FG2S2)	GP36	FBS1/FBS2	GP29	GP3	FG2n total /G2n	GP14	FUC-A	Btotal	FBS1/FS1	FBS1/(FS1+FBS1)	GP22	G3Fa/G3total	GP21	GP10n	GP2	GP17	GP10	FS1/FS2	G0n	GP2n	FBStotal/FStotal	GP11n	FG2S2/(FG2+FG2S1+FG2S2)	G2n	GP3n	BG2n/(FG2n + FBG2n)	GP27	GP1n	GP19	GP31
			Description	The percentage of M9 in total neutral plasma glycans (GPn)	The percentage of core fucosylated structures in total plasma glycome	The percentage of FA2BG2S[3]1 + FA2BG2S[6]1 in total plasma glycans	the percentage of trisyalated structures in total plasma glycome	The percentage of A3G3S[3,3,3]3 in total plasma glycans	The percentage of trigalactosylated structures in total plasma glycans	The percentage of triiantennary structures in total plasma glycans	The percentage of monosialylation of core-fucosylated digalactosylated structures with bisecting GlcNAc in total plasma glycans	The percentage of A4G4S[3,3,3]3 in total plasma glycans	The percentage of A2G2 in total neutral plasma glycans (GPn)	The percentage of A4F1G3S[3,3,3]3 + A4F1G3S[3,3,6]3 + A4F1G3S[3,6,6]3 in total plasma glycans	The percentage of FA2BG2 in total plasma glycans	The percentage of tetraantenary structures in total plasma glycans	Ratio of trisialylated and tetrasialylated tetragalactosylated structures in total plasma glycans	The percentage of tetragalactosylated structures in total plasma glycans	The percentage of monosialylation of core-fucosylated digalactosylated structures without bisecting GlcNAc in total plasma glycans	The percentage of A4F1G4S[3,3,3,6]4 in total plasma glycans	Ratio of fucosylated monosialylated and disialylated structures (with bisecting GlcNAc) in total plasma glycans	The percentage of A3F1G3S[3,3,3]3 + A3F1G3S[3,3,6]3in total plasma glycans	The percentage of A2[6]BG1 in total plasma glycans	The percentage of fucosylation of digalactosylated structures in total neutral plasma glycans	The percentage of A2G2S[6]1 + A2G2S[3]1 in total plasma glycans	The percentage of antennary fucosylated structures in total plasma glycome	The percentage of glycan structures with bisecting GlcNAc in total plasma glycans	Ratio of fucosylated monosialylated structures with and without bisecting GlcNAc in total plasma glycans	The incidence of bisecting GlcNAc in all fucosylated monosialylated structures in total plasma glycans	The percentage of A3G3S[3,6]2 in total plasma glycans	The percentage of antennary-fucosylation of trigalactosylated structures in total plasma glycans	The percentage of FA2BG2S[3,6]2 + FA2BG2S[6,6]2 + FA2BG2S[3,3]2 in total plasma glycans	The percentage of FA2G2 in total neutral plasma glycans (GPn)	The percentage of M5 + FA2B in total plasma glycans	The percentage of A2G2S[3,6]2 + A2G2S[3,3]2 in total plasma glycans	The percentage of FA2G2 in total plasma glycans	Ratio of fucosylated monosialylated and disialylated structures (without bisecting GlcNAc) in total plasma glycans	The percentage of agalactosylated structures in total neutral plasma glycans	The percentage of M5 + FA2B in total neutral plasma glycans (GPn)	Ratio of all core-fucosylated sialylated structures with and without bisecting GlcNAc in total plasma glycans	The percentage of FA2BG2 in total neutral plasma glycans (GPn)	The percentage of disialylation of core-fucosylated digalactosylated structures without bisecting GlcNAc in total plasma glycans	The percentage of digalactosylated structures in total neutral plasma glycans	The percentage of A2[6]BG1 in total neutral plasma glycans (GPn)	Ratio of afucosylated digalactosylated structures with bisecting GlcNAc and all fucosylated digalactosylated structures (+/- bisecting GlcNAc) in total neutral plasma glycans	The percentage of A3G3S[3,3,6]3 + A3G3S[3,6,6]3 in total plasma glycans	The percentage of FA2 in total neutral plasma glycans (GPn)	The percentage of A2G2S[3,6]2 + A2G2S[6,6]2 + A2G2S[3,3]2 in total plasma glycans	The percentage of A4G4S[3,3,6]3 + A4G4S[3,6,6]3 in total plasma glycans
Protein ID	SeqID	Gene Name	Formula	GP18 / GPn * 100	GP1+GP2+GP4+GP5+GP6+GP10+GP11+GP13+GP15+GP16+GP20+GP21+GP26+GP28	GP16 / GP * 100	GP24+GP25+GP26+GP27+GP28+GP29+GP30+GP31+GP32	GP24 / GP * 100	GP22+GP23+GP24+GP25+GP26+GP27+GP28+GP29+GP32	GP22+GP23+GP24+GP25+GP26+GP27+GP28+GP29	GP16 / SUM (GP11+GP16+GP21) * 100	GP30 / GP * 100	GP8 / GPn * 100	GP32 / GP * 100	GP11 / GP * 100	GP30+GP31+GP32+GP33+GP34+GP35+GP36	SUM(GP30+GP31) / SUM(GP33+GP34+GP35+GP36)	GP30+GP31+GP33+GP34+GP35+GP36	GP15 / SUM(GP10+GP15 + GP20) * 100	GP36 / GP * 100	GP16 / GP21	GP29 / GP * 100	GP3 / GP * 100	(GP10n+GP11n) / G2n * 100	GP14 / GP * 100	GP29+GP32+GP36	GP2+GP3+GP6+GP9+GP11+GP12+GP16+GP21	GP16 / SUM(GP13+GP15)	GP16 / SUM(GP13+GP15+GP16)	GP22 / GP * 100	SUM(GP29+GP32) / SUM(GP22+GP23+GP24+GP25+GP26+GP27+GP28+GP29+GP32) * 100	GP21 / GP * 100	GP10 / GPn * 100	GP2 / GP * 100	GP17 / GP * 100	GP10 / GP * 100	SUM(GP13+GP15) / GP20	GP1n+GP2n	GP2 / GPn * 100	SUM(GP16+GP21) / SUM(GP13+GP15+GP20+GP26+GP28)	GP11 / GPn * 100	GP20 / SUM (GP10+GP15+GP20) * 100	GP8n+GP9n+GP10n+GP11n	GP3 / GPn * 100	GP9n / (GP10n + GP11n)	GP27 / GP * 100	GP1 / GPn * 100	GP19 / GP * 100	GP31 / GP * 100
SL000467	3700-15_4	IGHG1 IGHG2 IGHG3 IGHG4 IGK@ IGL@	Immunoglobulin G	-0.475264	0.456143	0	0	0	0	0	0	0	-0.259784	0	0	0	0	0	0	0	0	0	0	0.192452	-0.191958	0	0.116905	0	0	0	0	0	0	0	0	0	0	0	0	0	0	0	0	0	0	0	0	0	0
SL000468	3069-52_3	IGHM IGJ IGK@ IGL@	Immunoglobulin M	0	0	0.352732	0	0	0	0	0.261686	0	0	0	0.234338	0	0	0	0.207946	0	0.201895	0	0	0	0	0	0.136117	0.160573	0.160573	0	0	0	0	0	0	0	0	0	0	0.108951	0.119874	0	0	0	0	0	0	0	0
SL004466	3316-58_1	SERPIND1	Heparin cofactor 2	0	0	0	0.285847	0	0.275888	0.267027	0	0	0	0	0	0	0	0	0	0	0	0	0	0	0	0	0	0	0	0.152885	0	0	0	-0.103526	0	0	0	0	0	0	0	0	0	0	0	0	0	0	0
SL014008	4549-78_2	FUT5	Alpha-(1,3)-fucosyltransferase 5	0	0	0	0	0.279583	0	0	0	0.259848	0	0.259243	0	0.23273	0.225537	0.221333	0	0.206428	0	0	0	0	0	0.16289	0	0	0	0	0.147935	0	0	0	0	0	0	0	0	0	0	0	0	0	0	0	0	0	0
SL006108	3293-2_4	CD5L	CD5 antigen-like	0	0	0.25767	0	0	0	0	0	0	0	0	0	0	0	0	0.0927321	0	0	0	0	0	0	0	0.162771	0.130333	0.130333	0	0	0	0	0	0	0	0	0	0	0.120445	0.0728412	0	0	0	0	0	0	0	0
SL000051	4337-49_2	CRP	C-reactive protein	0	0	0	0.198851	0	0.092967	0.0823933	0	0	0	0	0	0	0	0	0	0	0	0.195269	0	0	0	0	0	0	0	0	0	0	0	0	0	0	0	0	0	0	0	0	0	0	0	0	0	0	0
SL000357	4876-32_1	F9	Coagulation factor IX	0	0	0	0.14291	0	0	0	0	0	0	0	0	0	0	0	0	0	0	0.19538	0	0	0	0.164697	0	0	0	0	0	0	0	0	0	0	-0.0994245	0	0	0	0	0	0	0	0	0	0	0	0
SL004400	5307-12_3	F9	Coagulation factor IXab	0	0	0	0.151711	0	0	0	0	0	0	0	-0.0845052	0	0	0	0	0	0	0.195282	0	0	0	0	0	0	0	0	0	0	0	0	0	0	-0.124707	0	0	0	0	0	0	0	0	0	0	0	0
SL008609	3311-27_1	FCGR3B	Low affinity immunoglobulin gamma Fc region receptor III-B	0	0	0	0	0	0	0	0	0	0	0	0	0	0	0	0	0	0	0	0.192463	0	0	0	0	0	0	0	0	0	0	0	0	0	0	0	0	0	0	0	0	0.108954	0	0	0	0	0
SL016928	5487-7_3	SLAMF7	SLAM family member 7	0	0	0	0	0	0	0	0	0	0	0	0	0	0	0	0	0	0	0	0	0	0	0	0	0	0	0	0	0.142361	0	0	0	0	0	0	0	0	0	0	0	0	0	0	0	-0.102023	0
SL004676	2685-21_2	IGFBP5	Insulin-like growth factor-binding protein 5	0	0	0	0	0	0	0	0	0	0	0	0	0	0	0	0	0	0	0	0	0	0	0	0	0	0	0	0	0	0.137881	0	0	0	0	-0.109245	-0.0769484	0	0	0	0.116347	0	0	0	-0.0853886	0	0
SL000591	2211-9_6	TIMP1	Metalloproteinase inhibitor 1	0	0	0	0	0	0	0	0	0	0	0	0	0	0	0	0	0	0	0	0	0	0	0	0	0	0	0	0	0	-0.0828887	0.134648	0	0	0	0.0983739	0.121314	0	0	0	-0.0806639	0	0	0	0	0	0
SL006522	5000-52_1	LGALS3BP	Galectin-3-binding protein	0	0	0	0	0	0	0	0	0	0	0	0	0	0	0	0	0	0	0	0	0	0	0	0	0	0	0	0.112429	0	0	0	-0.130418	0	0	0	0	0	0	0	0	0	0	0	0	0	0
SL001996	2602-2_2	ANGPT2	Angiopoietin-2	0	0	0	0	0	0	0	0	0	0	0	0	0	0	0	0	0	0	0	0	0	0	0	0	0	0	0	0	0	-0.0985844	0	0	-0.129399	0	0.0739656	0	0	0	0.11818	0	0	0	0	0	0	0
SL004672	2665-26_2	TNFRSF17	Tumor necrosis factor receptor superfamily member 17	0	0	0.128462	0	0	0	0	0	0	0	0	0	0	0	0	0	0	0	0	0	0	0	0	0	0	0	0	0	0	0	0	0	0	0	0	0	0	0	0	0	0	0	0	0	0	0
SL000283	3485-28_2	B2M	Beta-2-microglobulin	0	0	0	0	0	0	0	0	0	0	0	0	0	0	0	0	0	0	0	0	0	0	0	0	0	0	0	0	0	-0.114501	0	0	0	0	0.123252	0	0	0	0	-0.0972556	0	0	0	0.10613	0	0
SL005764	5028-59_1	CD163	Scavenger receptor cysteine-rich type 1 protein M130	0	0	0	0	0	0	0	0	0	0	0	0	0	0	0	0	0	0	0	0	0	0	0	0	0	0	0	0	0	-0.118796	0	0	-0.0756707	0	0	0	0	0	0	0	0	0	0	0	0	0
SL006910	3364-76_2	CTSV	Cathepsin L2	0	0	0	0	0	0	0	0	0	0	0	0	0	0	0	0	0	0	0	0	0	0	0	0	0	0	0	0	0	0	0	0	0	0	0	-0.115525	0	0	0	0	0	0	0	0	0	0
SL003323	3044-3_2	CCL18	C-C motif chemokine 18	0	0	0	0	0	0	0	0	0	0	0	0	0	0	0	0	0	0	0	0	0	0	0	0	0	0	0	0	0	-0.110685	0	0	-0.0961223	0	0.103604	0	0	0	0	-0.111012	0	0	0	0.101653	0	0
SL009089	3461-58_1	BCAN	Brevican core protein	0	0	0	0	0	0	0	0	0	0	0	0	0	0	0	0	0	0	0	0	0	0	0	0	0	0	0	0	0	0	0	0	0.083608	0	0	0	0	0	-0.107758	0	0	0	0	0	0	0
SL000017	3050-7_2	VWF	von Willebrand factor	0	0	0	0	0	0	0	0	0	0	0	0	0	0	0	0	0	0	0	0	0	0	0	0	0	0	0	0	0	0	0	0	0	0	0	0	0	0	0	0	0	0.107238	0	0	0	0
SL000250	3024-18_2	SERPINF2	Alpha-2-antiplasmin	0	0	0	0	0	0	0	0	0	0	0	0	0	0	0	0	0	0	0	0	0	0	0	0	0	0	0	0	0	0.107059	0	0	0	0	-0.103026	0	0	0	0	0.0934728	0	0	0	-0.0884122	0	0
SL007206	3339-33_1	THBS2	Thrombospondin-2	0	0	0	0	0	0	0	0	0	0	0	0	0	0	0	0	0	0	0.0933586	0	0	0	0.0846231	0	0	0	0	0.0950284	0	0	0	-0.106759	0	0	0	0	0	0	0	0	0	0	0	0	0	0
SL003324	3077-66_2	F10	Coagulation factor Xa	0	0	0	0	0	0	0	0	0	0	0	0	0	0	0	0	0	0	0	0	0	0	0	0	0	0	0	0	0	0	0	0	0	0	0	0	0	0	0	0	0	0	0.106751	0	0	0
SL001777	2609-59_2	CST3	Cystatin-C	0	0	0	0	0	0	0	0	0	0	0	0	0	0	0	0	0	0	0	0	0	0	0	0	0	0	0	0	0	-0.104196	0	0	0	0	0.100496	0	0	0	0	-0.0873676	0	0	0	0.0830795	0	0
SL005574	3343-1_4	ACY1	Aminoacylase-1	0	0	0	0	0	0	0	0	0	0	0	0	0	0	0	0	0	0	0	0	0	0	0	0	0	0	0	0.0966022	0	0	0	-0.103027	0	0	0	0	0	0	0	0	0	0	0	0	0	0
SL003309	3074-6_2	LBP	Lipopolysaccharide-binding protein	0	0	0	0	0	0	0	0	0	0	0	0	0	0	0	0	0	0	0	0	0	0	0.103	0	0	0	0	0	0	0	0	0	0	0	0	0	0	0	0	0	0	0	0	0	0	0
SL000064	3378-49_2	KLK7	Kallikrein-7	0	0	0	0	0	0	0	0	0	0	0	0	0	0	0	0	0	0	0	0	0	0	0	0	0	0	0	0	0	0	0	0	0	0	0	-0.10126	0	0	0	0	0	0	0	0	0	0
SL003764	4498-62_2	NCAM1	Neural cell adhesion molecule 1, 120 kDa isoform	0	0	0	0	0	0	0	0	0	0	0	0	0	0	0	0	0	0	0	0	0	0	0	0	0	0	0	0	0	0	0	0	0	0	0	0	0	0	0	0	0	0	0	0	0	-0.101108
SL001998	3336-50_1	TFPI	Tissue factor pathway inhibitor	0	0	0	0	0	0	0	0	0	0	0	0	0	0	0	0	0	0	0.0987199	0	0	0	0.0875838	0	0	0	0	0.0812677	0	0	0	0	0	0	0	0	0	0	0	0	0	0	0	0	0	0
SL004579	2637-77_2	MRC1	Macrophage mannose receptor 1	0	0	0	0	0	0	0	0	0	0	0	0	0	0	0	0	0	0	0	0	0	0	0	0	0	0	0	0	0	-0.0922828	0	0	-0.0938839	0	0.0735859	0	0	0	0.0963395	0	0	0	0	0	0	0
SL001800	3152-57_1	TNFRSF1B	Tumor necrosis factor receptor superfamily member 1B	0	0	0	0	0	0	0	0	0	0	0	0	0	0	0	0	0	0	0	0	0	0	0	0	0	0	0	0	0	-0.0934441	0	0	0	0	0.0828415	0	0	0	0	0	0	0	0	0.0739733	0	0
SL000451	4124-24_2	HSPA1A	Heat shock 70 kDa protein 1A	0	0	0	0	0	0	0	0	0	0	0	0	0	0	0	0	0	0	0	0	0	0	0	0	0	0	0	0.0905919	0	0	0	0	0	0	0	0	0	0	0	0	0	0	0	0	0	0
SL004015	3518-54_2	CPB2	Carboxypeptidase B2	0	0	0	0	0	0	0	0	0	0	0	0	0	0	0	0	0	0	0	0	0	0	0	0	0	0	0	0	0	0	0	0	0	0	0	0	0	0	0	0	0	0	0.0847269	0	0	0
SL000440	2768-56_2	HPX	Hemopexin	0	0	0	0	0	0	0	0	0	0	0	0	0	0	0	0	0	0	0	0	0	0	0	0	0	0	0	0	0	0	0	0	0	0	0	0	0	0	0	0	0	0	0	0	0	0
SL006694	3604-6_4	CNDP1	Beta-Ala-His dipeptidase	0	0	0	0	0	0	0	0	0	0	0	0	0	0	0	0	0	0	0	0	0	0	0	0	0	0	0	0	0	0	0	0	0	0	-0.0828287	0	0	0	0	0.0758458	0	0	0	0	0	0
SL004151	3445-53_2	IL15RA	Interleukin-15 receptor subunit alpha	0	0	0	0	0	0	0	0	0	0	0	0	0	0	0	0	0	0	0	0	0	0	0	0	0	0	0	0	0	-0.0799173	0	0	0	0	0	0	0	0	0	0	0	0	0	0	0	0
SL002528	2692-74_2	PLA2G2A	Phospholipase A2, membrane associated	0	0	0	0	0	0	0	0	0	0	0	0	0	0	0	0	0	0	0	0	0	0	0.0793809	0	0	0	0	0	0	0	0	0	0	0	0	0	0	0	0	0	0	0	0	0	0	0
SL000572	4336-2_1	SAA1	Serum amyloid A-1 protein	0	0	0	0	0	0	0	0	0	0	0	0	0	0	0	0	0	0	0	0	0	0	0	0	0	0	0	0	0	0	0	0	0	0	0	0	0	0	0	0	0	0	0	0	0	0.0792354
SL000320	2851-63_3	C5	C5a anaphylatoxin	0	0	0	0	0	0	0	0	0	0	0	0	0	0	0	0	0	0	0	0	0	0	0	-0.078715	0	0	0	0	0	0	0	0	0	0	0	0	0	0	0	0	0	0	0	0	0	0
SL000346	3737-6_3	CTSH	Cathepsin H	0	0	0	0	0	0	0	0	0	0	0	0	0	0	0	0	0	0	0	0	0	0	0	0	0	0	0	0	0	-0.0748889	0	0	0	0	0	0	0	0	0	0	0	0	0	0	0	0
SL002644	2677-1_1	EGFR	Epidermal growth factor receptor	0	0	0	0	0	0	0	0	0	0	0	0	0	0	0	0	0	0	0	0	0	0	0	0	0	0	0	0	0	0	0	0	0	0	-0.0748832	0	0	0	0	0	0	0	0	0	0	0
SL008574	5358-3_3	OMD	Osteomodulin	0	0	0	0	0	0	0	0	0	0	0	0	0	0	0	0	0	0	0	0	0	0	0	0	0	0	0	0	0	0	0	0	0	0	0	0	0	0	0	0	0	0	0	0	0	0
[truncated: 16 more columns]

## Sheet: ST6 - CRP replication
Glycan ID	Glycan trait	Glycan description	P-value TwinsUK	P-value QMDiab	Beta TwinsUK	Beta QMDiab	Rank TwinsUK	Rank QMDiab	Replication on Soma in TwinsUK
PGP31	GP31	The percentage of A4G4S[3,3,6]3 + A4G4S[3,6,6]3 in total plasma glycans	2.34873e-35	1.76689e-13	0.423044	0.383243	1	5
PGP97	S3total	the percentage of trisyalated structures in total plasma glycome	9.89823e-35	3.27642e-18	0.419464	0.445927	2	2	x
PGP29	GP29	The percentage of A3F1G3S[3,3,3]3 + A3F1G3S[3,3,6]3in total plasma glycans	2.31349e-32	7.08751e-18	0.405483	0.441893	3	3	x
PGP92	FUC-A	The percentage of antennary fucosylated structures in total plasma glycome	9.48166e-32	3.50179e-20	0.401757	0.46863	4	1
PGP43	FG2S2/(FG2+FG2S1+FG2S2)	The percentage of disialylation of core-fucosylated digalactosylated structures without bisecting GlcNAc in total plasma glycans	2.95483e-30	5.91864e-09	0.39247	0.307239	5	15
PGP47	FS1/FS2	Ratio of fucosylated monosialylated and disialylated structures (without bisecting GlcNAc) in total plasma glycans	4.23005e-28	5.1573e-08	-0.378524	-0.288405	6	19
PGP104	A2total	The percentage of biantennary structures in total plasma glycans	5.05961e-27	7.52286e-15	-0.371291	-0.402795	7	4
PGP50	FS1/FS3	Ratio of core-fucosylated monosialylated and trisialylated structures (without bisecting GlcNAc) in total plasma glycans	7.74825e-26	2.10836e-09	-0.363122	-0.315768	8	12
PGP49	FtotalS1/FtotalS3	Ratio of all core-fucosylated monosialylated and trisialylated structures (+/- bisecting GlcNAc) in total plasma glycans	3.0237e-25	9.7855e-09	-0.358956	-0.302984	9	18
PGP10	GP10	The percentage of FA2G2 in total plasma glycans	1.15717e-23	2.31944e-10	-0.347492	-0.333152	10	8
PGP28	GP28	The percentage of FA3G3S[3,3,6]3 + FA3G3S[3,6,6]3 in total plasma glycans	6.1781e-22	n.s.	0.334415	n.s.	11	n.s.
PGP32	GP32	The percentage of A4F1G3S[3,3,3]3 + A4F1G3S[3,3,6]3 + A4F1G3S[3,6,6]3 in total plasma glycans	2.26177e-21	4.22133e-10	0.33001	0.328544	12	9
PGP102	G3total	The percentage of trigalactosylated structures in total plasma glycans	6.43582e-21	7.80628e-09	0.326408	0.304905	13	17	x
PGP95	S1total	the percentage of monosyalated structures in total plasma glycome	1.25928e-19	2.86802e-07	-0.315892	-0.272435	14	25
PGP105	A3total	The percentage of triiantennary structures in total plasma glycans	8.81799e-19	5.99606e-08	0.308776	0.287042	15	20	x
PGP46	FtotalS1/FtotalS2	Ratio of all fucosylated monosialylated and disialylated structures (+/- bisecting GlcNAc) in total plasma glycans	1.00077e-18	n.s.	-0.308307	n.s.	16	n.s.
PGP15	GP15	The percentage of FA2G2S[6]1 + FA2G2S[3]1 in total plasma glycans	3.15153e-18	6.25958e-09	-0.304013	-0.306769	17	16
PGP11	GP11	The percentage of FA2BG2 in total plasma glycans	5.72427e-17	9.56337e-08	-0.292829	-0.282773	18	21
PGP109	G3S2/G3S3	Ratio of disialylated and trisialylated trigalactosylated structures in total plasma glycans	9.42741e-16	1.88797e-07	-0.281533	-0.276421	19	24	x
PGP9	GP9	The percentage of A2BG2 in total plasma glycans	1.00905e-15	1.60284e-07	-0.281252	-0.277965	20	23	x
PGP106	A2total	The percentage of tetraantenary structures in total plasma glycans	1.08073e-15	1.91817e-12	0.280969	0.367557	21	6
PGP103	G4total	The percentage of tetragalactosylated structures in total plasma glycans	8.03698e-15	2.55338e-12	0.272529	0.365617	22	7
PGP12	GP12	The percentage of A2[3]BG1S[3]1 + A2[3]BG1S[6]1 in total plasma glycans	1.50904e-14	4.67805e-09	-0.269818	-0.309207	23	14
PGP37	FGS/(FG+FGS)	The percentage of sialylation of core-fucosylated galactosylated structures without bisecting GlcNAc in total plasma glycans	1.66509e-14	n.s.	0.269392	n.s.	24	n.s.
PGP23	GP23	The percentage of A3G3S[3,3]2 in total plasma glycans	4.7248e-14	n.s.	0.264827	n.s.	25	n.s.
PGP101	G2total	The percentage of digalactosylated structures in total plasma glycans	6.28085e-14	n.s.	-0.263565	n.s.	26	n.s.
PGP67	GP10n	The percentage of FA2G2 in total neutral plasma glycans (GPn)	1.01552e-12	n.s.	-0.250862	n.s.	27	n.s.
PGP112	G3Fa/G3total	The percentage of antennary-fucosylation of trigalactosylated structures in total plasma glycans	1.05377e-12	1.53568e-07	0.250689	0.278367	28	22
PGP42	FG2S1/(FG2+FG2S1+FG2S2)	The percentage of monosialylation of core-fucosylated digalactosylated structures without bisecting GlcNAc in total plasma glycans	3.14422e-12	n.s.	-0.245497	n.s.	29	n.s.
PGP108	Btotal	The percentage of glycan structures with bisecting GlcNAc in total plasma glycans	1.34346e-11	n.s.	-0.23841	n.s.	30	n.s.
PGP72	G2n	The percentage of digalactosylated structures in total neutral plasma glycans	3.69936e-11	n.s.	-0.233329	n.s.	31	n.s.
PGP100	G1total	The percentage of monogalactosylated structures in total plasma glycans	4.99657e-11	n.s.	-0.231798	n.s.	32	n.s.
PGP93	FUC-C	The percentage of core fucosylated structures in total plasma glycome	9.09035e-11	n.s.	-0.228718	n.s.	33	n.s.
PGP8	GP8	The percentage of A2G2 in total plasma glycans	9.36424e-11	n.s.	-0.228564	n.s.	34	n.s.
PGP27	GP27	The percentage of A3G3S[3,3,6]3 + A3G3S[3,6,6]3 in total plasma glycans	1.17887e-10	n.s.	0.227366	n.s.	35	n.s.
PGP51	FtotalS2/FtotalS3	Ratio of all core-fucosylated disialylated and trisialylated structures (+/- bisecting GlcNAc) in total plasma glycans	1.81503e-10	n.s.	-0.225103	n.s.	36	n.s.
PGP35	GP35	The percentage of A4G4S[3,6,6,6]4 in total plasma glycans	1.87053e-10	1.94039e-09	0.224944	0.316442	37	11
PGP94	S0total	The percentage of neutral glycan structures in total plasma glycome	4.92322e-10	n.s.	-0.219775	n.s.	38	n.s.
PGP56	FBS2/FS2	Ratio of fucosylated disialylated structures with and without bisecting GlcNAc in total plasma glycans	6.22835e-10	n.s.	-0.2185	n.s.	39	n.s.
PGP57	FBS2/(FS2+FBS2)	The incidence of bisecting GlcNAc in all fucosylated disialylated structures in total plasma glycans	6.22835e-10	n.s.	-0.2185	n.s.	40	n.s.
PGP98	S4total	the percentage of tetrasyalated structures in total plasma glycome	7.35528e-10	1.37869e-09	0.217593	0.319201	41	10
PGP30	GP30	The percentage of A4G4S[3,3,3]3 in total plasma glycans	1.01612e-09	n.s.	0.215819	n.s.	42	n.s.
PGP4	GP4	The percentage of FA2[6]G1 in total plasma glycans	4.57237e-09	n.s.	-0.207356	n.s.	43	n.s.
PGP69	GP18n	The percentage of M9 in total neutral plasma glycans (GPn)	1.16817e-08	n.s.	0.201892	n.s.	44	n.s.
PGP79	FG2n/G2n	The percentage of fucosylation of digalactosylated structures (without bisecting GlcNAc) in total neutral plasma glycans	1.69071e-08	n.s.	-0.199696	n.s.	45	n.s.
PGP36	GP36	The percentage of A4F1G4S[3,3,3,6]4 in total plasma glycans	3.77772e-08	3.20749e-09	0.194833	0.312334	46	13
PGP58	GP1n	The percentage of FA2 in total neutral plasma glycans (GPn)	4.07008e-08	n.s.	0.194376	n.s.	47	n.s.
PGP75	FG2n total /G2n	The percentage of fucosylation of digalactosylated structures in total neutral plasma glycans	4.74884e-08	n.s.	-0.193426	n.s.	48	n.s.
PGP16	GP16	The percentage of FA2BG2S[3]1 + FA2BG2S[3]1 in total plasma glycans	6.4559e-08	n.s.	-0.191522	n.s.	49	n.s.
PGP70	G0n	The percentage of agalactosylated structures in total neutral plasma glycans	6.63835e-08	n.s.	0.191348	n.s.	50	n.s.
PGP17	GP17	The percentage of A2G2S[3,6]2 + A2G2S[3,3]2 in total plasma glycans	2.38404e-07	n.s.	-0.183195	n.s.	51	n.s.
PGP5	GP5	The percentage of FA2[3]G1 in total plasma glycans	8.21388e-07	n.s.	-0.174944	n.s.	52	n.s.
PGP24	GP24	The percentage of A3G3S[3,3,3]3 in total plasma glycans	9.08903e-07	n.s.	0.174252	n.s.	53	n.s.
PGP52	FS2/FS3	Ratio of core-fucosylated disialylated and trisialylated structures (without bisecting GlcNAc) in total plasma glycans	1.10538e-06	n.s.	-0.172905	n.s.	54	n.s.
PGP7	GP7	The percentage of M6 D3 in total plasma glycans	3.85112e-06	n.s.	-0.164062	n.s.	55	n.s.
PGP6	GP6	The percentage of FA2[6]BG1 in total plasma glycans	1.13769e-05	n.s.	-0.155993	n.s.	56	n.s.
PGP90	FG2n/(BG2n + FBG2n)	Ratio of fucosylated digalactosylated non-bisecting GlcNAc structures and all digalactosylated structures with bisecting GlcNAc in total neutral plasma glycans	1.90898e-05	n.s.	-0.151991	n.s.	57	n.s.
PGP88	FBG2n/FG2n	Ratio of fucosylated digalactosylated structures with and without bisecting GlcNAc in total neutral plasma glycans	2.43923e-05	n.s.	0.15006	n.s.	58	n.s.
PGP89	FBG2n /(FG2n + FBG2n )	The incidence of bisecting GlcNAc in all fucosylated digalactosylated structures in total neutral plasma glycans	2.43923e-05	n.s.	0.15006	n.s.	59	n.s.
PGP20	GP20	The percentage of FA2G2S[3,6]2 + FA2G2S[3,3]2 + FA2G2S[6,6]2 in total plasma glycans	3.16951e-05	n.s.	0.14797	n.s.	60	n.s.
PGP77	FG0n/G0n	The percentage of fucosylation of agalactosylated structures (without bisecting GlcNAc) in total neutral plasma glycans	3.89745e-05	n.s.	0.146301	n.s.	61	n.s.
PGP81	FBG0n/G0n	The percentage of fucosylation of agalactosylated structures (with bisecting GlcNAc) in total neutral plasma glycans	3.89745e-05	n.s.	-0.146301	n.s.	62	n.s.
PGP3	GP3	The percentage of A2[6]BG1 in total plasma glycans	4.71593e-05	n.s.	-0.144745	n.s.	63	n.s.
PGP68	GP11n	The percentage of FA2BG2 in total neutral plasma glycans (GPn)	4.77833e-05	n.s.	-0.144637	n.s.	64	n.s.
PGP13	GP13	The percentage of FA2[3]G1S[3]1 + FA2[3]G1S[6]1 in total plasma glycans	5.59676e-05	n.s.	-0.143334	n.s.	65	n.s.
PGP91	BG2n/(FG2n + FBG2n)	Ratio of afucosylated digalactosylated structures with bisecting GlcNAc and all fucosylated digalactosylated structures (+/- bisecting GlcNAc) in total neutral plasma glycans	6.05561e-05	n.s.	0.14268	n.s.	66	n.s.
PGP33	GP33	The percentage of A4G4S[3,3,3,3]4 in total plasma glycans	8.1532e-05	n.s.	0.140187	n.s.	67	n.s.
PGP25	GP25	The percentage of A3G3S[3,3,6]3 in total plasma glycans	0.000735945	n.s.	0.120273	n.s.	68	n.s.
PGP39	FGS/(F+FG+FGS)	The percentage of sialylation of all core-fucosylated structures without bisecting GlcNAc in total plasma glycans	0.000891043	n.s.	0.118399	n.s.	69	n.s.
PGP45	FBG2S2/(FBG2+FBG2S1+FBG2S2)	The percentage of disialylation of core-fucosylated digalactosylated structures with bisecting GlcNAc in total plasma glycans	0.000899196	n.s.	0.118309	n.s.	70	n.s.
PGP53	FBStotal/FStotal	Ratio of all core-fucosylated sialylated structures with and without bisecting GlcNAc in total plasma glycans	0.00111484	n.s.	-0.116168	n.s.	71	n.s.
PGP71	G1n	The percentage of monogalactosylated structures in total neutral plasma glycans	0.00147832	n.s.	-0.113303	n.s.	72	n.s.
PGP34	GP34	The percentage of A4G4S[3,3,3,6]4 in total plasma glycans	0.00188442	n.s.	0.110787	n.s.	73	n.s.
PGP61	GP4n	The percentage of FA2[6]G1 in total neutral plasma glycans (GPn)	0.00246582	n.s.	-0.107939	n.s.	74	n.s.
PGP96	S2total	the percentage of bisyalated structures in total plasma glycome	0.00305525	n.s.	0.105621	n.s.	75	n.s.
PGP111	FG3/G3total	The percentage of core-fucosylation of trigalactosylated structures in total plasma glycans	0.00330846	n.s.	0.104748	n.s.	76	n.s.
PGP73	Fn total	The percentage of all fucosylated structures (+/- bisecting GlcNAc) in total neutral plasma glycans	0.00459367	n.s.	-0.101084	n.s.	77	n.s.
PGP41	FG1S1/(FG1+FG1S1)	The percentage of monosialylation of core-fucosylated monogalactosylated structures without bisecting GlcNAc in total plasma glycans	0.00479699	n.s.	0.100592	n.s.	78	n.s.
PGP21	GP21	The percentage of FA2BG2S[3,6]2 + FA2BG2S[6,6]2 + FA2BG2S[3,3]2 in total plasma glycans	0.00482754	n.s.	-0.100519	n.s.	79	n.s.
PGP83	FBG2n/G2n	The percentage of fucosylation of digalactosylated structures (with bisecting GlcNAc) in total neutral plasma glycans	0.00511437	n.s.	0.09986	n.s.	80	n.s.
PGP48	FBS1/FBS2	Ratio of fucosylated monosialylated and disialylated structures (with bisecting GlcNAc) in total plasma glycans	0.00575893	n.s.	-0.098492	n.s.	81	n.s.
PGP19	GP19	The percentage of A2G2S[3,6]2 + A2G2S[6,6]2 + A2G2S[3,3]2 in total plasma glycans	0.0069139	n.s.	0.0963533	n.s.	82	n.s.
PGP107	Mtotal	The percentage of high-mannose structures in total plasma glycans	0.00734377	n.s.	-0.0956387	n.s.	83	n.s.
PGP2	GP2	The percentage of M5 + FA2B in total plasma glycans	0.0101229	n.s.	-0.0917582	n.s.	84	n.s.
PGP59	GP2n	The percentage of M5 + FA2B in total neutral plasma glycans (GPn)	0.0131776	n.s.	0.0884646	n.s.	85	n.s.
PGP76	Fn	The percentage of fucosylated structures (without bisecting GlcNAc) in total neutral plasma glycans	0.0212046	n.s.	-0.0822549	n.s.	86	n.s.
PGP110	G4S3/G4S4	Ratio of trisialylated and tetrasialylated tetragalactosylated structures in total plasma glycans	0.0235477	n.s.	0.0808356	n.s.	87	n.s.
PGP18	GP18	The percentage of M9 in total plasma glycans	0.0245162	n.s.	0.0802844	n.s.	88	n.s.
PGP82	FBG1n/G1n	The percentage of fucosylation of monogalactosylated structures (with bisecting GlcNAc) in total neutral plasma glycans	0.0321338	n.s.	0.0765044	n.s.	89	n.s.
PGP66	GP9n	The percentage of A2BG2 in total neutral plasma glycans (GPn)	0.0357016	n.s.	-0.0749937	n.s.	90	n.s.
PGP78	FG1n/G1n	The percentage of fucosylation of monogalactosylated structures (without bisecting GlcNAc) in total neutral plasma glycans	0.0511033	n.s.	-0.0696618	n.s.	91	n.s.
PGP64	GP7n	The percentage of M6 D3 in total neutral plasma glycans (GPn)	0.0545221	n.s.	0.0686661	n.s.	92	n.s.
PGP44	FBG2S1/(FBG2+FBG2S1+FBG2S2)	The percentage of monosialylation of core-fucosylated digalactosylated structures with bisecting GlcNAc in total plasma glycans	0.0578384	n.s.	-0.0677487	n.s.	93	n.s.
PGP26	GP26	The percentage of FA3G3S[3,3,3]3 in total plasma glycans	0.0745722	n.s.	-0.0636915	n.s.	94	n.s.
PGP62	GP5n	The percentage of FA2[3]G1 in total neutral plasma glycans (GPn)	0.0777893	n.s.	-0.0629989	n.s.	95	n.s.
PGP22	GP22	The percentage of A3G3S[3,6]2 in total plasma glycans	0.135406	n.s.	0.0533499	n.s.	96	n.s.
PGP1	GP1	The percentage of FA2 in total plasma glycans	0.139938	n.s.	0.0527398	n.s.	97	n.s.
PGP14	GP14	The percentage of A2G2S[6]1 + A2G2S[3]1 in total plasma glycans	0.156704	n.s.	-0.0506067	n.s.	98	n.s.
PGP113	G4Fa/G4total	The percentage of antennary-fucosylation of tetragalactosylated structures in total plasma glycans	0.168693	n.s.	0.0491851	n.s.	99	n.s.
PGP84	FBn/Fn	Ratio of fucosylated structures with and without bisecting GlcNAc in total neutral plasma glycans	0.194687	n.s.	0.0463446	n.s.	100	n.s.
PGP85	FBn/Fn total	The incidence of bisecting GlcNAc in all fucosylated structures in total neutral plasma glycans	0.194687	n.s.	0.0463446	n.s.	101	n.s.
PGP86	Fn/(Bn + FBn)	Ratio of fucosylated non-bisecting GlcNAc structures and all structures with bisecting GlcNAc in total neutral plasma glycans	0.238218	n.s.	-0.0421535	n.s.	102	n.s.
PGP87	Bn/(Fn + FBn)	Ratio of afucosylated structures with bisecting GlcNAc and all fucosylated structures (+/- bisecting GlcNAc) in total neutral plasma glycans	0.248354	n.s.	-0.0412573	n.s.	103	n.s.
PGP60	GP3n	The percentage of A2[6]BG1 in total neutral plasma glycans (GPn)	0.287314	n.s.	-0.0380315	n.s.	104	n.s.
PGP38	FBGS/(FBG+FBGS)	The percentage of sialylation of core-fucosylated galactosylated structures with bisecting GlcNAc in total plasma glycans	0.343727	n.s.	0.0338447	n.s.	105	n.s.
PGP63	GP6n	The percentage of FA2[6]BG1 in total neutral plasma glycans (GPn)	0.492204	n.s.	0.0245535	n.s.	106	n.s.
PGP80	FBn	The percentage of fucosylated structures (with bisecting GlcNAc) in total neutral plasma glycans	0.555315	n.s.	0.0210868	n.s.	107	n.s.
PGP40	FBGS/(FB+FBG+FBGS)	The percentage of sialylation of all core-fucosylated structures with bisecting GlcNAc in total plasma glycans	0.575402	n.s.	-0.0200252	n.s.	108	n.s.
PGP99	G0total	The percentage of agalactosylated structures in total plasma glycans	0.611523	n.s.	0.0181588	n.s.	109	n.s.
PGP74	FG1n total/G1n	The percentage of fucosylation of monogalactosylated structures in total neutral plasma glycans	0.698178	n.s.	0.0138647	n.s.	110	n.s.
PGP54	FBS1/FS1	Ratio of fucosylated monosialylated structures with and without bisecting GlcNAc in total plasma glycans	0.751073	n.s.	0.0113422	n.s.	111	n.s.
PGP55	FBS1/(FS1+FBS1)	The incidence of bisecting GlcNAc in all fucosylated monosialylated structures in total plasma glycans	0.751073	n.s.	0.0113422	n.s.	112	n.s.
PGP65	GP8n	The percentage of A2G2 in total neutral plasma glycans (GPn)	0.772652	n.s.	-0.0103298	n.s.	113	n.s.
